# Supplementary material for: Financial development and economic growth in Sub-Saharan Africa using system GMM analysis
Source: PLoS One. 2026 Jun 4;21(6):e0349118. doi: 10.1371/journal.pone.0349118 (PMC13235874; doi:10.1371/journal.pone.0349118)
Supplement: S1 Data sets — (XLSX) [file pone.0349118.s002.xlsx]

## Sheet: Sheet1
The dataset required for conducting comprehensive quantitative analyses
year	country	lnrgdp	lnBrar	OPP	GDPG	GDPC	lnM2	lnINF	lnMSP	GDPDf	lnBs	lnDCPS	lnMRR
1998	Angola	24.1154	.	.	1.54568	5.11391	3.1961	3.67273	1.25924	-0.73587	1.25924	.	2.06101
1999	Angola	24.1369	.	.	1.3765	12.3013	2.97078	1.65472	1.93343	3.7825	1.93343	1.93343	.
2000	Angola	24.167	.	.	-0.812689	9.41139	3.34156	2.29931	2.49782	3.15799	2.49782	2.49782	-1.47881
2001	Angola	24.2082	3.17807	.	1.98893	11.9032	3.06927	2.07195	2.39965	4.09369	2.39182	2.39965	.
2002	Angola	24.3363	2.98133	1.06573	1.55814	11.1021	2.75912	2.43804	2.60529	3.58916	2.58252	2.60529	0.694057
2003	Angola	24.3658	3.16197	1.08748	2.52711	11.6646	4.1183	.	3.47095	4.2619	3.39727	3.47095	3.65233
2004	Angola	24.4697	3.34742	1.07299	1.55298	13.0512	2.414	0.0637913	1.86152	4.25973	1.86152	1.86152	4.8475
2005	Angola	24.6097	3.73272	1.08584	1.54759	11.9862	2.83864	.	1.58883	4.49436	1.58883	1.58883	0.104717
2006	Angola	24.719	3.59608	1.06836	1.93897	11.802	2.32739	1.90945	1.19582	4.14281	1.19582	1.19582	0.372079
2007	Angola	24.8501	3.86628	1.04578	0.248824	12.6679	2.26509	0.297623	1.45341	4.31887	1.44524	1.45341	-0.0977491
2008	Angola	24.956	3.61268	1.07851	.	5.38296	.	3.29344	.	-1.66461	.	.	.
2009	Angola	24.9646	3.62295	1.05377	1.31843	12.8779	2.72757	.	2.27615	3.73643	2.27615	2.27615	4.30066
2010	Angola	25.0076	3.88272	0.932882	1.45019	13.5006	2.68957	1.68406	2.32751	4.17387	2.32751	2.32751	.
2011	Angola	25.0418	3.65093	0.932269	3.16861	12.7579	2.25483	.	1.8659	3.16854	1.8659	1.8659	3.78405
2012	Angola	25.1237	3.4953	0.877701	0.572438	7.76766	4.69651	2.20928	3.83895	2.98907	3.80892	3.83895	2.48364
2013	Angola	25.1721	3.46684	0.852294	0.957064	9.06795	3.0945	2.00219	2.59831	3.63169	2.58776	2.59831	-0.029683
2014	Angola	25.2192	3.56236	0.791638	.	6.74782	3.51383	.	2.7824	2.74667	2.7824	2.7824	1.47859
2015	Angola	25.2286	3.53465	0.628885	1.24641	14.5977	2.85507	.	2.37765	4.18374	2.37765	2.37765	3.70822
2016	Angola	25.2024	3.44051	0.505215	1.25276	8.79397	2.6855	1.68859	1.74214	3.34615	1.70043	1.74214	0.147227
2017	Angola	25.201	3.47009	0.507213	1.54765	4.52634	3.12927	2.83606	2.23632	1.26042	2.21961	2.23632	1.32034
2018	Angola	25.1877	3.33955	0.435125	1.29312	13.2273	2.29993	1.20136	1.29566	2.79313	1.25947	1.29566	0.413392
2019	Angola	25.1807	3.46715	0.407658	.	11.5412	3.31578	2.08875	2.33324	3.82203	2.09119	2.33324	.
2020	Angola	25.1226	3.55738	0.370417	1.19095	10.2819	3.57815	1.93606	3.17653	3.1356	3.17018	3.17653	1.86328
2021	Angola	25.1346	4.01866	0.342336	0.430259	7.85746	3.53984	2.29478	2.78759	3.68982	2.77365	2.78759	-0.586312
2022	Angola	25.1646	4.2856	0.377427	.	.	.	.	.	.	.	.	4.31245
1998	Benin	22.442	.	0.440789	1.36535	12.6575	2.79179	1.82616	2.02339	3.71514	2.02339	2.02339	1.43256
1999	Benin	22.494	.	0.482267	1.35976	8.90597	2.53031	2.9729	1.48038	0.967787	1.48038	1.48038	0.210701
2000	Benin	22.5509	.	0.407399	2.02441	11.9967	3.03801	0.553641	2.69428	4.45429	2.67873	2.69428	.
2001	Benin	22.6029	2.95644	0.422879	1.02166	9.61704	.	2.91515	.	3.4909	.	.	.
2002	Benin	22.6483	3.12166	0.414968	1.80368	11.3646	4.32984	1.94069	4.03262	3.79529	4.03262	4.03262	1.70283
2003	Benin	22.6821	2.85288	0.415191	2.33884	8.26747	2.70213	1.81783	2.29496	3.29933	2.28348	2.29496	0.275464
2004	Benin	22.7255	2.85527	0.379782	1.19137	9.42013	3.62286	2.11258	3.71061	3.45655	3.71061	.	1.71784
2005	Benin	22.7425	2.66035	0.382585	2.29984	11.8752	1.63768	1.8047	1.1524	4.05175	1.1524	1.1524	.
2006	Benin	22.7811	2.41931	0.380876	0.948275	10.6257	2.39234	1.79332	2.0307	2.99368	2.02929	2.0307	1.18589
2007	Benin	22.8393	2.66346	0.462831	2.1814	11.2709	2.68952	0.801194	2.17011	3.44619	2.1638	2.17011	0.551485
2008	Benin	22.8871	2.84449	0.472436	.	.	.	.	.	.	.	.	7.13292
2009	Benin	22.91	2.61676	0.461436	1.77469	12.9346	2.7985	1.0221	2.43911	4.23877	2.43258	2.43911	.
2010	Benin	22.9309	2.47916	0.479605	0.903182	10.6736	4.33281	2.34294	2.60282	3.34382	2.60282	2.60282	3.12821
2011	Benin	22.9601	2.02647	0.433264	0.579426	5.46491	2.59541	3.16864	1.00229	3.39973	0.939284	1.00229	0.72012
2012	Benin	23.0071	1.76619	0.484365	.	.	.	.	.	.	.	.	.
2013	Benin	23.0766	1.61705	0.573357	-0.693147	9.82254	3.904	2.08886	4.09317	3.46336	4.09178	4.64168	2.62295
2014	Benin	23.1382	1.67613	0.644119	.	.	.	.	.	.	.	.	.
2015	Benin	23.1558	1.79302	0.567563	1.46059	6.6001	2.20626	2.87143	0.674265	5.08933	0.674265	0.674265	2.42253
2016	Benin	23.1887	1.67372	0.591711	1.31063	12.4578	2.53307	4.20767	1.07874	3.19048	1.07874	1.07874	0.911926
2017	Benin	23.2439	1.94523	0.621343	.	12.1963	3.04714	2.25724	2.85313	3.81657	2.8499	2.85313	.
2018	Benin	23.3087	1.50191	0.610935	1.59031	12.7245	2.6986	2.17313	1.72593	3.10303	1.72486	.	0.299249
2019	Benin	23.3751	1.52754	0.604303	.	6.55516	2.81051	2.82772	1.86076	2.71531	1.78541	.	2.13695
2020	Benin	23.4129	2.19758	0.453038	1.0596	6.31782	3.12733	.	3.21147	1.10365	3.18976	3.21147	1.55068
2021	Benin	23.482	2.25409	0.485919	0.780008	6.9865	3.12892	6.32346	0.945223	1.14741	0.924649	.	1.05118
2022	Benin	23.5426	1.59219	0.542964	1.6755	12.7171	2.82294	3.87831	1.96604	4.17685	1.96604	1.96604	.
1998	Botswana	22.7504	.	0.850199	2.26874	9.61533	3.34994	2.65572	2.62996	3.29108	2.62996	2.62996	-1.38254
1999	Botswana	22.8427	.	0.890761	2.00084	12.1056	2.86283	2.85594	2.19642	4.25402	2.19068	2.19642	.
2000	Botswana	22.8624	.	0.872221	.	11.2076	3.01914	2.70499	2.73373	3.72852	2.72366	2.73373	1.13869
2001	Botswana	22.8649	3.41479	0.840489	2.41793	11.8231	4.09365	2.02974	3.72182	4.33526	3.67102	3.72182	2.10031
2002	Botswana	22.9238	3.34621	0.836084	1.50659	13.0904	2.47307	0.782891	1.91156	4.28137	1.91156	1.91156	4.64942
2003	Botswana	22.969	3.48049	0.742387	1.28093	12.0338	2.86818	1.40725	1.50689	4.53439	1.50689	1.50689	0.232126
2004	Botswana	22.9957	3.54867	0.800689	.	11.6817	2.37867	.	1.27707	4.06406	1.27707	1.27707	0.522085
2005	Botswana	23.0403	3.75942	0.84291	0.654619	12.7233	2.35965	1.75981	1.58868	4.37536	1.583	1.58868	0.081686
2006	Botswana	23.1206	4.6277	0.794934	.	7.00064	.	6.09109	.	0.0253094	.	.	.
2007	Botswana	23.1769	4.57179	0.870166	.	13.0824	2.67759	3.37947	2.38892	3.99382	2.38892	2.38892	2.08515
2008	Botswana	23.2089	4.25257	0.890682	0.154316	13.4742	2.66879	.	2.24833	4.16608	2.23368	2.24833	.
2009	Botswana	23.0564	4.30309	0.81431	3.24509	13.2774	2.21861	3.6676	1.71674	3.49898	1.71674	1.71674	2.83481
2010	Botswana	23.1529	4.21972	0.846301	-4.30654	7.7763	4.98159	0.840947	3.50515	3.01199	3.45305	3.50515	2.83628
2011	Botswana	23.219	3.6932	0.833561	1.0821	9.13629	3.15833	1.68084	2.57243	3.68399	2.56006	2.57243	-0.0315987
2012	Botswana	23.2173	3.41011	1.01301	1.64135	6.78986	3.56995	0.798733	2.96485	2.76865	2.96485	2.96485	1.61018
2013	Botswana	23.3226	3.08295	1.14569	.	14.6544	2.74267	2.95446	2.29895	4.3593	2.29895	2.29895	3.50885
2014	Botswana	23.378	2.83711	1.08299	1.8563	8.80206	2.76236	.	1.88802	3.32149	1.85165	1.88802	0.148291
2015	Botswana	23.3282	3.08984	1.12901	1.4816	4.67578	3.18191	2.637	2.53068	1.3912	2.51813	2.53068	1.24626
2016	Botswana	23.3978	3.04369	0.894971	1.33816	13.2835	.	1.44165	.	2.83454	1.31379	.	.
2017	Botswana	23.4381	2.70044	0.780946	0.0252168	11.6487	3.38458	2.51009	1.9649	3.93809	1.9649	1.9649	.
2018	Botswana	23.4791	2.87876	0.852903	0.835249	10.3178	3.57713	1.43364	3.27976	3.17668	3.27402	3.27976	1.76259
2019	Botswana	23.509	2.93552	0.836027	-0.742285	7.93607	3.4041	2.09571	2.69118	3.768	2.67623	2.69118	-0.598299
2020	Botswana	23.4177	2.80641	0.860424	.	.	.	.	.	.	.	.	4.77055
2021	Botswana	23.5299	2.07127	0.87879	1.5474	12.7419	2.85191	1.97257	1.97513	3.78457	1.97513	1.97513	1.18219
2022	Botswana	23.5861	1.88997	0.756877	1.11261	9.24795	2.41286	3.68112	1.1824	1.30205	1.1824	1.1824	0.142903
1998	Burkina Faso	22.264	.	0.399888	1.74063	12.1755	2.8417	2.79031	2.62281	4.60517	2.60491	2.62281	.
1999	Burkina Faso	22.3353	.	0.339284	1.30106	9.67264	.	1.56329	.	3.53754	.	.	.
2000	Burkina Faso	22.354	.	0.327733	0.959707	11.4413	4.38135	1.8828	4.03313	3.85894	4.03313	4.03313	1.53408
2001	Burkina Faso	22.4181	2.13705	0.28448	2.46954	8.44056	2.78087	2.19029	2.37432	3.38494	2.36571	2.37432	0.412365
2002	Burkina Faso	22.4607	2.04527	0.280096	1.2147	9.49483	3.70218	1.91475	3.66531	3.5222	3.66531	.	1.63573
2003	Burkina Faso	22.5358	2.48724	0.267791	.	11.8427	1.77939	-0.968251	1.11679	4.05554	1.11679	1.11679	.
2004	Burkina Faso	22.5796	2.47602	0.305381	-0.537637	10.7321	2.54658	2.59753	2.10032	3.1197	2.09835	2.10032	0.289797
2005	Burkina Faso	22.6627	1.95937	0.302	1.47061	11.4069	2.61753	2.40818	2.12384	3.55158	2.11448	2.12384	0.528848
2006	Burkina Faso	22.7234	2.11656	0.308118	.	.	.	.	.	.	.	.	7.0572
2007	Burkina Faso	22.7636	2.48313	0.311573	1.8379	12.9671	2.86627	.	2.48348	4.2335	2.47684	2.48348	.
2008	Burkina Faso	22.82	2.47736	0.335165	0.62701	10.6928	4.46618	0.721071	2.65433	3.36418	2.65433	2.65433	2.94489
2009	Burkina Faso	22.8492	2.06967	0.391724	.	5.59794	2.77737	2.84455	0.728431	3.55839	0.696446	0.728431	1.0029
2010	Burkina Faso	22.9303	2.25875	0.478482	.	.	.	.	.	.	.	.	.
2011	Burkina Faso	22.9944	2.26698	0.54604	0.875469	9.90176	3.91719	1.9299	4.09137	3.52998	4.09028	4.77216	2.31826
2012	Burkina Faso	23.057	2.02046	0.565559	.	.	.	.	.	.	.	.	.
2013	Burkina Faso	23.1133	1.91096	0.61466	1.13272	6.75327	2.2396	2.7615	0.479664	5.23623	0.479664	0.479664	1.67039
2014	Burkina Faso	23.1556	1.75124	0.575483	1.58183	12.5805	2.5542	2.36934	1.1606	3.29205	1.1606	1.1606	0.717934
2015	Burkina Faso	23.1941	1.75515	0.590892	0.908965	12.2028	3.09201	0.108968	2.71661	3.82766	2.71484	2.71661	.
2016	Burkina Faso	23.252	1.59288	0.586902	2.08616	12.7685	2.74942	.	1.84925	3.1019	1.79513	.	0.206113
2017	Burkina Faso	23.3121	1.60317	0.604755	1.53691	6.73928	2.84465	2.88613	1.91815	2.88018	1.85968	.	2.55611
2018	Burkina Faso	23.3761	1.74943	0.631748	.	6.37218	2.8841	2.08029	2.78264	1.18067	2.75651	2.78264	0.937432
2019	Burkina Faso	23.4295	1.68765	0.61079	1.11666	8.62899	2.84958	6.03553	0.699946	2.79225	0.676276	.	0.275102
2020	Burkina Faso	23.4486	2.14861	0.634754	1.76776	12.7861	2.95435	1.46812	2.04917	4.21935	2.04917	2.04917	.
2021	Burkina Faso	23.5156	2.38211	0.651099	0.686976	9.74682	3.2115	2.6512	2.6886	3.4236	2.6886	2.6886	-1.48127
2022	Burkina Faso	23.5333	1.80572	0.634695	0.635769	12.0862	2.92472	.	2.33567	4.24579	2.3342	2.33567	.
1998	Burundi	21.4126	.	0.0643554	.	11.5075	2.84333	3.66215	2.83791	4.05743	2.83016	2.83791	1.37896
1999	Burundi	21.4025	.	0.0631788	2.6592	11.8554	4.16464	.	3.69216	4.25295	3.64412	3.69216	2.51039
2000	Burundi	21.3939	.	0.0654435	1.3435	13.1169	2.59534	0.426289	1.98077	4.29657	1.98077	1.98077	1.861
2001	Burundi	21.4142	1.51626	0.077448	.	12.0622	2.83526	2.14084	1.55736	4.61603	1.55736	1.55736	0.136007
2002	Burundi	21.4577	1.31286	0.0796202	.	11.6902	2.51358	1.66578	1.24685	4.1156	1.24685	1.24685	0.41037
2003	Burundi	21.4454	1.44365	0.119842	2.38397	12.7613	2.43797	.	1.62979	4.32973	1.62306	1.62979	-0.0758134
2004	Burundi	21.4926	2.00549	0.126746	.	10.207	1.23054	7.87479	-0.253277	3.33224	-0.311686	-0.253277	2.06939
2005	Burundi	21.5016	2.8925	0.182918	2.02498	13.5028	2.67975	3.851	1.56455	4.37935	1.56455	1.56455	0.737812
2006	Burundi	21.5543	2.7894	0.214284	.	13.46	2.63783	0.470639	2.27849	4.18196	2.26698	2.27849	.
2007	Burundi	21.5882	2.50669	0.20909	2.90218	13.8991	1.86142	4.1703	1.29017	3.99815	1.29017	1.29017	1.07311
2008	Burundi	21.6357	2.63062	0.266225	.	7.95201	4.94981	3.21798	3.37399	3.23495	3.28913	3.37399	3.31761
2009	Burundi	21.6731	2.86676	0.19348	0.565413	9.36778	2.84664	3.2325	2.3962	3.90988	2.38378	2.3962	-0.161029
2010	Burundi	21.7231	2.54637	0.225085	1.80389	6.90966	3.54343	2.24757	2.86925	2.85908	2.86925	2.86925	2.06213
2011	Burundi	21.7626	1.85157	0.229378	.	14.8574	2.68199	3.33539	2.16293	4.60686	2.16293	2.16293	1.34411
2012	Burundi	21.8061	2.42328	0.265349	1.70475	8.84857	2.98571	0.796147	1.90822	3.34342	1.87399	1.90822	0.348265
2013	Burundi	21.8542	2.46693	0.253188	1.30833	4.92777	3.33812	3.30432	2.63702	1.63203	2.62576	2.63702	1.51369
2014	Burundi	21.8957	2.67875	0.232685	0.917514	13.3497	2.45799	1.84057	1.38338	2.89563	1.3576	1.38338	0.736097
2015	Burundi	21.856	2.42795	0.228383	1.69138	12.2743	3.21355	4.39321	1.52588	4.53086	1.52588	1.52588	.
2016	Burundi	21.8499	2.91345	0.214491	-0.511333	10.3536	3.56004	1.80498	3.24876	3.23571	3.24318	3.24876	1.60463
2017	Burundi	21.8549	3.2925	0.254123	1.35469	8.03299	3.31863	1.84058	2.6226	3.8291	2.60608	2.6226	-0.533585
2018	Burundi	21.8709	2.95353	0.290552	.	5.71002	1.95362	.	0.689057	3.60996	0.617944	0.689057	5.43939
2019	Burundi	21.8889	3.08335	0.317256	1.49444	12.8646	2.85714	2.44845	1.99498	3.89405	1.99498	1.99498	1.03898
2020	Burundi	21.8921	2.92665	0.309469	0.454939	9.50704	2.50599	3.41884	1.34823	1.56851	1.34823	1.34823	0.232298
2021	Burundi	21.9227	2.44757	0.309945	.	12.1396	2.96631	.	2.60466	4.59895	2.60158	2.60466	.
2022	Burundi	21.941	2.77104	0.324668	.	9.66626	.	1.8487	.	3.59912	.	.	.
1998	Cabo Verde	20.4038	.	.	2.10447	11.5438	4.35733	1.22669	4.03427	3.89247	4.03427	4.03427	1.38141
1999	Cabo Verde	20.5102	.	.	-0.266266	8.53355	2.98772	2.45234	2.49872	3.49483	2.49872	2.49872	0.460666
2000	Cabo Verde	20.6437	.	.	1.25053	9.61333	3.68495	2.42313	3.68001	3.62909	3.68001	.	1.79415
2001	Cabo Verde	20.6658	3.39127	.	.	11.8276	1.88084	1.15638	1.35051	4.08683	1.35051	1.35051	.
2002	Cabo Verde	20.717	3.51522	.	1.61262	10.9594	2.68578	3.12121	2.11009	3.32406	2.10637	2.11009	0.00471672
2003	Cabo Verde	20.7579	3.49481	.	2.12476	11.5071	2.65011	1.18632	2.16697	3.5838	2.15105	2.16697	0.429347
2004	Cabo Verde	20.855	3.47501	.	.	.	.	.	.	.	.	.	7.09767
2005	Cabo Verde	20.9218	3.40857	.	1.35769	12.9947	2.91786	0.269004	2.67934	4.2465	2.67465	2.67934	.
2006	Cabo Verde	20.9986	3.52006	.	1.44767	10.738	4.45749	0.224698	2.74456	3.37662	2.74456	2.74456	2.55722
2007	Cabo Verde	21.1399	3.50165	0.953838	1.89503	5.67058	2.79468	1.18819	0.745756	3.59068	0.709146	0.745756	0.748472
2008	Cabo Verde	21.2079	3.40395	0.908783	.	.	.	.	.	.	.	.	.
2009	Cabo Verde	21.1928	3.16417	0.822678	1.43508	10.0211	3.85787	2.21727	4.10368	3.61782	4.10274	4.76299	2.23346
2010	Cabo Verde	21.211	3.0807	0.868307	.	.	.	.	.	.	.	.	.
2011	Cabo Verde	21.2495	2.70306	0.89362	1.8478	6.87969	2.39787	2.28779	0.818962	5.3302	0.818962	0.818962	2.28067
2012	Cabo Verde	21.2602	3.07307	0.882328	1.50869	12.6752	2.56916	2.10427	1.13552	3.37087	1.13552	1.13552	0.562674
2013	Cabo Verde	21.2665	3.21823	0.845068	.	12.2623	3.14708	2.30752	2.63571	3.92342	2.63403	2.63571	.
2014	Cabo Verde	21.2735	3.45782	0.888693	1.14483	12.8735	2.77978	2.4085	1.83005	3.20732	1.73594	.	0.211214
2015	Cabo Verde	21.2828	3.41581	0.940085	1.36029	7.03212	3.07667	3.48474	2.03981	3.16245	1.99745	.	1.15982
2016	Cabo Verde	21.3247	3.61399	1.0081	.	6.33733	3.28506	-0.465374	3.07096	1.18693	3.03865	3.07096	1.71587
2017	Cabo Verde	21.3692	3.54394	1.07818	1.43651	9.36175	3.05096	4.66676	1.33006	3.51666	1.28602	.	0.948049
2018	Cabo Verde	21.4056	3.58086	1.17154	1.67394	12.8275	2.89025	0.678178	1.63629	4.23886	1.63629	1.63629	.
2019	Cabo Verde	21.4728	3.7791	1.15887	-1.384	9.80914	3.67375	2.1178	2.80857	3.50346	2.8041	2.80857	-1.00305
2020	Cabo Verde	21.2395	3.71566	0.895394	1.8891	12.1587	2.79018	1.37664	2.27302	4.28464	2.27302	2.27302	.
2021	Cabo Verde	21.2942	3.57178	0.898755	0.720669	11.6316	2.84641	2.61859	2.79134	4.18597	2.78125	2.79134	2.12855
2022	Cabo Verde	21.4522	3.60256	1.05835	0.802743	11.911	4.18505	1.64003	3.43573	4.30322	3.37567	3.43573	2.09606
1998	Cameroon	23.4846	.	0.460369	1.46424	13.1573	2.54227	0.903959	2.05933	4.32097	2.05933	2.05933	1.40923
1999	Cameroon	23.5287	.	0.429847	1.49621	12.0876	2.76724	-0.85346	1.80984	4.62028	1.80984	1.80984	0.197488
2000	Cameroon	23.5663	.	0.478902	2.456	11.8964	2.49058	2.6245	1.46753	4.24486	1.46753	1.46753	0.49824
2001	Cameroon	23.6087	3.01192	0.498565	0.847115	12.8468	2.75288	2.15524	1.44471	4.41251	1.4326	1.44471	-0.0508861
2002	Cameroon	23.6525	3.40411	0.473577	.	10.704	1.04991	4.29128	-0.608982	3.88071	-0.717085	-0.608982	0.946329
2003	Cameroon	23.7056	3.1261	0.391417	1.33569	13.3526	2.44643	.	1.58871	4.2294	1.58871	1.58871	1.50093
2004	Cameroon	23.7737	3.34548	0.398424	.	13.4785	2.63767	1.92803	2.24541	4.24846	2.24541	2.24541	.
2005	Cameroon	23.7957	3.35784	0.384447	4.14915	14.2137	1.74667	.	1.24418	3.87064	1.24418	1.24418	0.167881
2006	Cameroon	23.8331	3.66979	0.395757	2.16967	8.14792	5.00588	2.71319	3.36833	3.37539	3.31916	3.36833	3.10296
2007	Cameroon	23.8755	3.81671	0.434457	0.0533179	9.4534	2.84335	2.19083	2.17542	3.99553	2.16208	2.17542	-0.0256527
2008	Cameroon	23.9036	3.58435	0.435956	2.11641	6.90092	3.61532	.	2.87799	2.79981	2.87799	2.87799	1.83166
2009	Cameroon	23.929	3.64816	0.385129	0.758576	14.8507	2.70343	.	2.52743	4.60517	2.52743	2.52743	4.02486
2010	Cameroon	23.9576	3.69828	0.425755	1.75786	8.8941	3.08891	0.590803	2.11883	3.36131	2.09157	2.11883	0.353104
2011	Cameroon	23.9908	3.46349	0.438284	1.38629	5.23915	3.44825	3.55013	2.47523	1.93078	2.4635	2.47523	1.49192
2012	Cameroon	24.0361	3.59772	0.428034	1.29701	13.39	2.52558	0.561001	1.39653	2.91301	1.33684	1.39653	0.527992
2013	Cameroon	24.0848	3.32877	0.439472	0.783402	12.3401	2.98263	1.91238	-0.90986	4.59636	-0.90986	-0.90986	.
2014	Cameroon	24.1404	3.32929	0.471398	1.3297	10.3761	3.5622	0.453061	3.22774	3.25131	3.22171	3.22774	1.45794
2015	Cameroon	24.1956	3.13824	0.455401	1.2702	8.17618	3.33336	2.44	2.52345	3.93771	2.50804	2.52345	-0.512672
2016	Cameroon	24.2399	2.87491	0.443598	1.07168	5.71656	1.86518	-0.328468	0.707791	3.61714	0.689201	0.707791	4.80245
2017	Cameroon	24.2747	2.93551	0.422531	1.78846	12.9689	2.93659	2.06901	1.94297	3.97024	1.94297	1.94297	0.945312
2018	Cameroon	24.3135	3.02618	0.428918	.	9.66041	2.54182	3.24347	1.27498	1.79662	1.27498	1.27498	0.431758
2019	Cameroon	24.3477	3.12631	0.461338	2.73282	12.2981	2.96305	1.54295	2.60254	4.64468	2.60254	2.60254	.
2020	Cameroon	24.3503	.	0.387237	.	9.69037	.	1.76244	.	3.65575	.	.	.
2021	Cameroon	24.3831	.	0.406748	1.20823	11.6293	4.36958	1.8297	4.04046	3.95293	4.04046	4.04046	1.4528
2022	Cameroon	24.4183	.	0.40641	2.55347	8.76719	2.86782	2.69342	2.20351	3.6327	2.20351	2.20351	0.313194
1998	CAR	21.2294	.	.	0.163775	9.71096	3.62691	2.41625	3.71815	3.73529	3.71815	.	1.74211
1999	CAR	21.2648	.	.	1.9835	11.9121	2.15793	1.61194	1.77796	4.13574	1.77796	1.77796	.
2000	CAR	21.2396	.	.	1.77795	11.0863	2.76638	2.3102	2.29059	3.42006	2.28677	2.29059	0.0940414
2001	CAR	21.2833	0.49371	.	2.13825	11.5706	2.61469	.	2.20588	3.57987	2.18116	2.20588	0.236541
2002	CAR	21.3188	1.11705	.	.	8.432	3.12643	.	1.47194	3.58338	1.47194	1.47194	0.111677
2003	CAR	21.2633	1.27141	.	1.46114	13.0807	2.71787	1.94519	2.41922	4.31411	2.41922	2.41922	.
2004	CAR	21.3215	1.22174	.	.	10.7739	4.53945	1.81755	2.83251	3.43637	2.82876	2.83251	2.81511
2005	CAR	21.3306	2.52642	.	.	6.08572	2.59339	4.26762	-6.42916	4.12923	-6.47304	-6.42916	1.03024
2006	CAR	21.3772	1.45695	.	.	.	.	.	.	.	.	.	.
2007	CAR	21.4222	2.46111	.	0.993252	10.114	3.94002	2.05418	4.20148	3.69294	4.20148	4.79637	2.21163
2008	CAR	21.4426	2.51799	.	.	.	.	.	.	.	.	.	.
2009	CAR	21.5249	3.44251	0.287386	1.87186	7.10616	2.36242	3.05088	0.911257	5.52193	0.911257	0.911257	3.51297
2010	CAR	21.5702	3.01802	0.323887	1.80349	12.754	2.75757	1.57194	1.41447	3.41791	1.32497	1.41447	0.596889
2011	CAR	21.6113	2.12716	0.34186	-0.194266	12.2597	3.02765	0.491064	2.55212	3.93962	2.55212	2.55212	.
2012	CAR	21.6606	2.07072	0.343447	1.64551	12.9379	2.77829	1.51171	1.96091	3.25166	1.89044	.	-0.0452829
2013	CAR	21.2082	2.47956	0.357291	1.67088	7.27975	2.88262	3.23204	1.89431	3.38824	1.84999	.	1.38291
2014	CAR	21.209	2.79112	0.503033	0.364376	6.34389	3.88362	.	3.3223	1.18562	3.30024	3.3223	3.31682
2015	CAR	21.2514	2.90356	0.531451	2.61489	10.545	2.7757	5.28312	1.2642	4.60517	1.23405	.	1.87682
2016	CAR	21.2978	2.62214	0.511963	1.53537	12.8778	2.68383	1.26813	1.57551	4.27378	1.57551	1.57551	.
2017	CAR	21.3421	3.086	0.578372	1.80328	9.8612	3.81217	0.171741	2.95908	3.51526	2.9548	2.95908	-0.799424
2018	CAR	21.3793	3.19682	0.44798	1.47086	12.2007	2.68681	1.11743	2.1814	4.31476	2.1814	2.1814	.
2019	CAR	21.4098	2.9847	0.453544	1.49212	11.6574	3.05647	0.0274776	3.01113	4.19619	3.00203	3.01113	1.08783
2020	CAR	21.4188	3.41065	0.450952	1.6584	11.9431	4.27048	.	3.52496	4.29958	3.47387	3.52496	1.75044
2021	CAR	21.4286	2.68055	0.403828	1.49896	13.2017	2.66316	1.02047	2.08733	4.34833	2.08733	2.08733	1.02347
2022	CAR	21.4336	.	0.420871	1.28552	12.0771	2.70356	.	1.76482	4.59628	1.76482	1.76482	0.157612
1998	Chad	21.881	.	.	2.13903	11.9624	2.58437	0.645961	1.43802	4.26375	1.43802	1.43802	0.173629
1999	Chad	21.8741	.	.	0.843696	12.8903	2.79574	1.42807	1.50475	4.45337	1.46672	1.50475	-0.138789
2000	Chad	21.8653	.	.	1.08105	10.978	1.07064	3.45693	-0.710522	4.15621	-0.800325	-0.710522	1.23762
2001	Chad	21.9756	2.61388	.	1.52211	13.3565	2.53854	.	1.05294	4.21186	1.05294	1.05294	2.38303
2002	Chad	22.0571	3.18036	.	.	13.4705	2.88121	1.52217	2.26608	4.29326	2.26608	2.26608	.
2003	Chad	22.1944	2.81426	.	2.96851	14.3283	2.01915	.	1.42769	3.85468	1.42769	1.42769	0.429804
2004	Chad	22.4843	3.23221	.	1.10042	8.2931	5.01519	2.78184	3.35385	3.52509	3.27642	3.35385	3.59156
2005	Chad	22.6441	2.96148	.	1.47707	9.57267	2.83944	2.18773	2.32606	4.08092	2.31763	2.32606	-0.118589
2006	Chad	22.6506	3.77671	.	0.415234	6.84974	3.78503	.	2.88916	2.76292	2.88916	2.88916	1.27517
2007	Chad	22.6828	3.62656	0.788894	.	14.8303	2.74342	-0.155709	2.51049	4.61369	2.51049	2.51049	1.75021
2008	Chad	22.7129	3.36166	0.769843	.	8.93142	3.32527	2.34097	2.3693	3.46018	2.34376	2.3693	0.408397
2009	Chad	22.7542	3.2569	0.789106	1.50408	5.46122	3.52954	3.12758	2.49729	2.13632	2.48501	2.49729	1.19591
2010	Chad	22.8813	3.2989	0.822213	1.64183	13.4292	2.65057	-0.837543	1.42279	2.91732	1.30618	1.42279	0.46169
2011	Chad	22.8821	3.5641	0.831357	.	12.3258	3.20367	0.586015	0.373477	4.61417	0.373477	0.373477	.
2012	Chad	22.9672	3.51346	0.824112	-0.603563	10.3605	3.64176	-0.0691298	3.25249	3.2606	3.24656	3.25249	1.54692
2013	Chad	23.0226	3.32135	0.712336	-0.32319	8.3172	3.2777	2.65373	2.52549	4.07055	2.51216	2.52549	-0.68087
2014	Chad	23.0893	3.32983	0.71913	1.32522	5.71334	1.65059	.	0.720236	3.60311	0.676401	0.720236	2.68392
2015	Chad	23.1166	3.36936	0.665642	.	12.9595	2.99292	2.80327	1.89589	4.12295	1.89589	1.89589	1.07777
2016	Chad	23.052	1.83203	0.657012	0.530628	10.4074	1.97426	4.72467	0.635263	2.55131	0.635263	0.635263	0.792365
2017	Chad	23.0217	2.20862	0.676691	1.13343	12.3319	3.12621	1.25644	2.68509	4.6792	2.68509	2.68509	.
2018	Chad	23.0452	2.51292	0.683421	0.323158	9.74763	.	1.90431	.	3.72074	.	.	.
2019	Chad	23.0771	3.21376	0.694793	0.479285	11.6987	4.41224	1.82765	4.05518	4.01326	4.05518	4.05518	1.1623
2020	Chad	23.061	2.58637	0.716443	2.26887	8.92757	2.99776	2.28563	2.20791	3.72648	2.20773	2.20791	0.368856
2021	Chad	23.0489	2.7379	0.742776	1.56625	9.83592	3.6277	2.30295	3.71396	3.83063	3.71282	.	1.36093
2022	Chad	23.071	.	0.751454	1.593	11.9508	1.88042	0.944801	1.48481	4.16114	1.48481	1.48481	.
1998	Comoros	20.1631	.	0.310656	2.72976	11.3937	2.60469	3.0497	2.08993	3.61158	2.08816	2.08993	0.530192
1999	Comoros	20.1822	.	0.310656	2.57962	11.623	2.68332	.	2.24324	3.52618	2.21283	2.24324	0.165912
2000	Comoros	20.2852	.	0.310656	1.212	8.54983	3.2106	2.44363	1.73674	3.69236	1.73674	1.73674	0.196354
2001	Comoros	20.3082	4.24393	0.310656	-2.67806	13.0761	2.76877	0.644296	2.47615	4.33298	2.47615	2.47615	.
2002	Comoros	20.3312	4.66044	0.310656	0.192959	10.7909	4.59033	1.28458	2.9502	3.47186	2.94701	2.9502	2.34914
2003	Comoros	20.352	4.63146	0.310656	3.27806	6.22421	2.65359	.	-6.20053	4.08909	-6.24074	-6.20053	0.729248
2004	Comoros	20.371	4.83402	0.310656	.	.	.	.	.	.	.	.	.
2005	Comoros	20.399	4.38214	0.310656	1.30843	10.2594	3.9535	2.52876	3.91457	3.81106	3.91452	4.57798	2.15255
2006	Comoros	20.4251	4.047	0.310656	.	.	.	.	.	.	.	.	.
2007	Comoros	20.4331	4.14978	0.289673	1.79284	7.23999	2.46721	2.37966	1.31806	5.6245	1.31806	1.31806	2.15056
2008	Comoros	20.472	4.01161	0.303536	1.95914	12.8663	2.84679	1.97866	1.65293	3.48774	1.52823	1.65293	0.449056
2009	Comoros	20.5039	4.10913	0.338845	1.34198	12.3202	2.91383	1.61499	2.44	3.98868	2.44	2.44	.
2010	Comoros	20.541	3.87778	0.331002	2.16707	12.9584	2.94613	.	2.07281	3.21946	2.04152	.	0.230311
2011	Comoros	20.5816	3.94852	0.334896	1.50541	7.47049	2.90947	2.96481	1.71814	3.56547	1.66742	.	0.36316
2012	Comoros	20.6128	4.09131	0.36007	.	6.27134	5.02091	0.998037	4.44044	1.21239	4.43144	4.44044	4.29029
2013	Comoros	20.6564	3.59119	0.361861	1.09527	11.2026	2.60331	4.54251	1.40815	5.26748	1.38031	.	1.33344
2014	Comoros	20.6773	3.82341	0.375104	1.23651	12.9117	2.82066	1.11897	2.03748	4.30394	2.03748	2.03748	.
2015	Comoros	20.6887	3.71823	0.37805	1.53167	9.92097	3.86866	1.18145	2.9946	3.54733	2.9946	2.9946	-0.395245
2016	Comoros	20.7214	3.55281	0.387955	2.05444	12.2595	3.12213	0.395232	2.42952	4.32949	2.42952	2.42952	.
2017	Comoros	20.7588	3.55138	0.415025	.	11.7266	3.17907	2.48038	3.00235	4.30904	2.99308	3.00235	1.029
2018	Comoros	20.7946	3.7436	0.456832	1.42942	12.0176	4.26403	1.59353	3.57348	4.34762	3.52794	3.57348	1.83143
2019	Comoros	20.812	3.69897	0.476001	1.69619	13.2468	2.61001	0.669323	2.10882	4.36768	2.10882	2.10882	1.20307
2020	Comoros	20.8101	4.13084	0.381776	.	12.0107	2.6663	0.289993	1.82188	4.60955	1.82188	1.82188	0.181572
2021	Comoros	20.831	4.20797	0.43241	2.68932	12.0608	2.45203	-2.53825	1.43387	4.26454	1.43387	1.43387	0.507437
2022	Comoros	20.8546	3.69724	0.450366	0.743779	12.9413	2.70418	1.63156	1.62399	4.50323	1.55127	1.62399	-0.14578
1998	Congo DR	23.6436	.	0.131351	1.7188	11.1287	1.15081	2.59641	-0.228173	4.2821	-0.288269	-0.228173	1.06117
1999	Congo DR	23.5999	.	0.209777	-0.206699	13.2934	2.55433	.	1.29084	4.16841	1.29084	1.29084	2.43594
2000	Congo DR	23.5283	.	0.23079	.	13.4302	2.57331	1.18727	2.20007	4.32552	2.20007	2.20007	.
2001	Congo DR	23.5071	2.48947	0.186539	2.63586	14.4191	2.3547	-0.453151	1.27782	3.86102	1.27782	1.27782	0.0964815
2002	Congo DR	23.5362	1.79427	0.301759	.	8.42324	4.9846	3.08525	3.40816	3.7229	3.3201	3.40816	3.94109
2003	Congo DR	23.5904	1.73065	0.416893	1.35589	9.66149	2.87795	1.79267	2.54545	4.13925	2.53977	2.54545	0.342033
2004	Congo DR	23.6556	1.95127	0.392431	.	6.91899	3.80395	2.54694	2.86224	2.88308	2.86195	2.86224	1.3987
2005	Congo DR	23.7152	2.22987	0.435622	0.809743	14.8233	2.70547	.	2.44394	4.61152	2.44394	2.44394	1.57378
2006	Congo DR	23.767	2.53448	0.370149	1.92716	9.09063	3.49343	2.55676	2.46453	3.58145	2.44893	2.46453	0.993884
2007	Congo DR	23.8277	2.97058	0.44695	1.64866	5.73712	3.43547	3.35705	2.52517	2.38867	2.51665	2.52517	0.477438
2008	Congo DR	23.8881	2.60437	0.417073	0.222024	13.5668	2.77695	2.76699	1.44146	3.06497	1.31831	1.44146	0.675456
2009	Congo DR	23.9163	2.16191	0.342457	-0.564736	12.257	2.39217	.	-0.303149	4.56275	-0.303149	-0.303149	.
2010	Congo DR	23.985	2.39849	0.463135	1.07585	10.4198	3.66416	1.82412	3.22508	3.32073	3.21866	3.22508	1.36718
2011	Congo DR	24.0514	2.65892	0.552672	1.51727	8.38814	3.2671	0.891512	1.67706	4.09465	1.64455	1.67706	-0.415722
2012	Congo DR	24.1199	2.70283	0.620984	.	5.4908	1.99492	2.74158	0.939292	3.74731	0.880826	0.939292	2.00882
2013	Congo DR	24.2013	2.70605	0.620805	2.28084	13.0063	3.00122	.	2.02005	4.10577	2.02005	2.02005	1.12927
2014	Congo DR	24.2918	2.62313	0.646067	1.74146	10.5359	2.06307	2.33661	0.768065	2.64976	0.768065	0.768065	1.05949
2015	Congo DR	24.3587	2.64974	0.593324	2.21036	12.3081	3.31343	.	2.70015	4.60022	2.70015	2.70015	.
2016	Congo DR	24.3824	2.38262	0.565122	1.93561	9.83689	.	1.50085	.	3.76462	.	.	.
2017	Congo DR	24.419	2.13829	0.674496	1.77926	11.8037	4.52351	1.7269	4.25766	4.06797	4.25692	4.25766	1.20716
2018	Congo DR	24.4756	2.46383	0.759633	1.97654	9.00705	3.03463	1.29202	2.08977	3.76223	2.08938	2.08977	0.367616
2019	Congo DR	24.5185	2.78877	0.664589	1.44451	9.87593	3.59428	0.239889	3.79246	3.84326	3.79131	.	1.70699
2020	Congo DR	24.5357	2.09109	0.720338	0.775008	11.9354	2.23001	.	1.52003	4.15925	1.52003	1.52003	.
2021	Congo DR	24.5958	2.44525	0.87095	1.99432	11.5312	2.56699	2.28282	2.18712	3.70511	2.1857	2.18712	0.609777
2022	Congo DR	24.6813	.	0.981298	0.789539	11.807	2.63779	3.01364	2.18931	3.71151	2.15748	2.18931	0.331181
1998	Cong R	22.5455	.	1.33001	2.11523	8.73328	3.43197	2.62755	2.30627	3.82198	2.25737	2.30627	0.215111
1999	Cong R	22.5193	.	1.415	1.72169	13.0967	3.0091	.	2.5678	4.32371	2.5678	2.5678	.
2000	Cong R	22.5924	.	1.32857	.	10.7993	4.64544	1.78286	3.20199	3.52963	3.19894	3.20199	2.451
2001	Cong R	22.6297	3.15871	1.26914	2.24957	6.39859	2.63806	2.58004	-5.84428	4.21305	-5.86313	-5.84428	1.05626
2002	Cong R	22.6745	3.09122	1.24699	.	.	.	.	.	.	.	.	.
2003	Cong R	22.6826	3.63048	1.24187	1.08149	10.3412	3.98776	1.85564	3.99011	3.87305	3.99008	4.63247	2.56737
2004	Cong R	22.7168	3.7556	1.17403	.	.	.	.	.	.	.	.	.
2005	Cong R	22.7914	4.17389	1.23578	1.83877	7.36783	2.56084	2.28237	1.61289	5.71799	1.61289	1.61289	1.65289
2006	Cong R	22.8683	3.97879	1.17488	1.89804	12.9852	2.86661	2.13045	1.82296	3.56857	1.74084	1.82296	0.271667
2007	Cong R	22.7999	4.2342	1.46485	1.90511	12.3298	3.00272	.	2.65288	3.95932	2.65288	2.65288	.
2008	Cong R	22.861	4.69592	1.30796	1.86768	13.0651	2.97318	2.05499	2.12824	3.29463	2.11271	.	0.178921
2009	Cong R	22.9711	4.14782	1.26457	1.93802	7.66893	2.90311	2.86834	1.79187	3.72766	1.76655	.	1.28297
2010	Cong R	23.0658	3.9452	1.21665	.	6.16184	4.25121	2.1749	3.97346	1.29674	3.97006	3.97346	3.38576
2011	Cong R	23.0876	4.17182	1.2002	2.39334	11.56	2.60666	3.50986	1.51708	5.55599	1.48139	.	0.838914
2012	Cong R	23.1824	4.08872	1.04759	1.48833	12.9324	2.64147	-0.26174	2.0547	4.31161	2.04699	2.0547	.
2013	Cong R	23.1753	3.42891	0.998953	0.995406	10.0262	3.84768	2.31043	3.08812	3.64336	3.08393	3.08812	-0.29868
2014	Cong R	23.2396	4.27804	1.04868	1.49928	12.2728	3.03303	-2.40076	2.56136	4.3304	2.55488	2.56136	.
2015	Cong R	23.2438	3.43455	1.17321	1.5756	11.8601	3.10573	2.57613	2.85364	4.43255	2.84319	2.85364	1.12748
2016	Cong R	23.1529	2.83241	1.23098	2.3221	12.0359	4.33294	.	3.63335	4.2822	3.59276	3.63335	1.62042
2017	Cong R	23.0953	2.6076	0.981867	1.95287	13.2889	2.61236	-1.96978	2.05354	4.36907	2.05354	2.05354	1.1139
2018	Cong R	23.072	2.84154	1.11142	1.79091	12.0018	2.77637	.	1.96859	4.56414	1.96859	1.96859	0.288113
2019	Cong R	23.0832	2.88794	1.02219	3.5154	12.3992	2.09952	2.27565	1.14223	4.35744	1.14223	1.14223	0.465686
2020	Cong R	23.0185	3.15399	0.868244	0.652148	12.9745	2.62248	1.22035	1.40896	4.53655	1.39481	1.40896	-0.175415
2021	Cong R	23.0286	3.01422	0.92602	1.90782	11.2258	1.62192	1.85089	0.0909698	4.34381	0.0659624	0.0909698	0.79155
2022	Cong R	23.0432	.	0.929477	1.24606	13.449	2.54797	2.82181	1.07591	4.32377	1.07591	1.07591	1.56484
1998	Cote d'Ivoire	24.129	.	0.694723	1.15846	13.4129	2.64026	.	2.2495	4.30016	2.24353	2.2495	.
1999	Cote d'Ivoire	24.1406	.	0.709392	3.63755	14.8522	2.161	2.82866	1.00142	4.01736	1.00142	1.00142	-0.903537
2000	Cote d'Ivoire	24.1379	.	0.676267	0.37276	8.61866	4.85923	3.21081	3.2937	3.94443	3.24072	3.2937	3.71724
2001	Cote d'Ivoire	24.1161	1.80517	0.644826	1.28755	9.72851	2.87212	1.35359	2.73054	4.17723	2.72603	2.73054	0.41419
2002	Cote d'Ivoire	24.0884	1.88031	0.668831	2.60805	7.05591	3.81448	1.36389	2.80513	2.92145	2.80501	2.80513	1.12161
2003	Cote d'Ivoire	24.04	2.3067	0.632062	-0.371726	14.8773	2.71652	2.04966	2.22689	4.6863	2.22689	2.22689	0.962278
2004	Cote d'Ivoire	24.0714	2.63498	0.689696	1.95303	9.7935	2.96418	4.54532	1.61593	4.24512	1.59583	1.61593	0.79979
2005	Cote d'Ivoire	24.0813	2.13616	0.728134	1.72277	5.89901	3.48807	2.66376	2.57813	2.52276	2.5694	2.57813	0.507396
2006	Cote d'Ivoire	24.1091	0.83067	0.730534	0.850201	13.7216	2.91179	2.80467	1.33118	3.21788	1.22199	1.33118	1.78858
2007	Cote d'Ivoire	24.12	2.16106	0.687204	1.01574	12.2467	2.72918	.	0.221568	4.54878	-0.0675175	0.221568	.
2008	Cote d'Ivoire	24.1667	2.27981	0.631942	1.63008	10.5085	3.67191	1.96387	3.30643	3.38957	3.30071	3.30643	1.42686
2009	Cote d'Ivoire	24.2021	2.4097	0.714634	0.526132	8.50044	3.1919	2.2618	1.65936	4.18632	1.62708	1.65936	-0.310196
2010	Cote d'Ivoire	24.2684	2.31614	0.673403	0.963116	5.66044	2.26806	2.82484	1.20959	3.90311	1.1471	1.20959	1.53115
2011	Cote d'Ivoire	24.2132	3.13084	0.643279	1.65956	13.1589	3.04428	2.6359	2.15261	4.23641	2.15261	2.15261	0.747534
2012	Cote d'Ivoire	24.2866	2.56738	0.704211	1.69019	10.7007	2.13192	2.69777	0.927361	2.78818	0.927361	0.927361	1.16022
2013	Cote d'Ivoire	24.3888	2.56231	0.562986	0.444685	12.3263	3.22596	1.28055	2.83363	4.63557	2.82699	2.83363	.
2014	Cote d'Ivoire	24.4784	2.67105	0.527009	1.55451	9.96523	.	2.3922	.	3.86841	.	.	.
2015	Cote d'Ivoire	24.5479	2.6676	0.527129	1.46557	11.9061	4.58762	1.92358	4.26138	4.13419	4.26047	4.26138	1.37593
2016	Cote d'Ivoire	24.6171	2.30215	0.489817	2.10471	9.11611	2.95687	1.75687	1.91618	3.81856	1.91205	1.91618	0.275442
2017	Cote d'Ivoire	24.6886	2.13919	0.511241	2.50712	9.99942	3.66142	0.713074	3.83239	3.86346	3.8317	.	2.00875
2018	Cote d'Ivoire	24.7359	2.3345	0.487612	-1.01115	11.9074	2.30757	-0.94948	1.50115	4.16311	1.46877	1.50115	.
2019	Cote d'Ivoire	24.7991	2.64339	0.485284	2.22468	11.7945	2.4646	3.10765	2.13555	3.90698	2.13429	2.13555	-0.0778374
2020	Cote d'Ivoire	24.8163	2.79007	0.51787	2.0079	11.9582	2.62325	2.40656	2.2855	3.81673	2.26464	2.2855	0.0400993
2021	Cote d'Ivoire	24.884	2.99469	0.54132	1.26354	8.88114	3.26897	2.69728	2.74218	3.96035	2.70136	2.74218	0.434502
2022	Cote d'Ivoire	24.9492	2.95122	0.550966	1.53542	13.1157	3.1029	.	2.66475	4.32236	2.66113	2.66475	.
1998	EGG	21.3207	.	.	.	10.9946	4.58473	3.20575	3.16921	3.75016	3.1661	3.16921	3.23057
1999	EGG	21.5492	.	.	1.86854	6.54853	2.63818	2.55151	-5.65413	4.33374	-5.66883	-5.65413	0.469446
2000	EGG	21.7165	.	.	.	.	.	.	.	.	.	.	.
2001	EGG	22.2074	3.73885	.	1.51613	10.435	4.00812	1.79876	4.02278	3.93172	4.02275	4.7258	2.24694
2002	EGG	22.3852	2.93999	.	.	.	.	.	.	.	.	.	.
2003	EGG	22.5159	4.53048	.	1.63723	7.55018	2.615	2.8492	1.81296	5.87733	1.81296	1.81296	1.00129
2004	EGG	22.838	4.48383	.	2.01541	13.097	2.85424	1.92944	1.96111	3.63516	1.88263	1.96111	0.232167
2005	EGG	22.9928	4.75446	1.09723	.	12.2744	3.20304	.	2.58086	3.94006	2.56983	2.58086	.
2006	EGG	23.067	4.72134	1.07242	1.91799	13.2462	2.84656	2.74647	2.08663	3.43948	2.02985	.	0.0446654
2007	EGG	23.2092	4.4467	1.214	1.95053	7.88506	2.93249	2.98147	1.9525	3.90762	1.93604	.	1.24262
2008	EGG	23.3731	3.68655	1.20991	.	6.16835	3.44615	2.02966	2.83602	1.3701	2.8289	2.83602	2.05099
2009	EGG	23.3864	4.17524	1.0998	2.71005	12.0177	2.58775	3.74654	1.45743	5.90928	1.43593	.	0.430545
2010	EGG	23.2929	4.3422	1.35461	0.538342	12.9597	2.73825	1.45714	2.20103	4.35365	2.19496	2.20103	.
2011	EGG	23.3561	3.8212	1.08256	1.51659	10.1966	3.79382	2.73901	2.98383	3.78721	2.97935	2.98383	-0.358892
2012	EGG	23.436	4.82896	1.13287	2.15893	12.3611	2.88838	1.31892	2.58748	4.36711	2.58213	2.58748	.
2013	EGG	23.3938	4.18906	1.03296	-0.105361	12.0047	3.14514	2.93607	2.67716	4.60517	2.66438	2.67716	0.947564
2014	EGG	23.3979	3.98971	1.00428	1.93333	12.0719	4.43073	.	3.66614	4.26409	3.62915	3.66614	1.54386
2015	EGG	23.3024	3.59003	0.988781	0.801226	13.2971	2.63184	0.305381	2.12857	4.38255	2.12857	2.12857	1.03348
2016	EGG	23.2101	2.80641	0.953214	-0.0962791	12.0294	2.89422	1.43233	1.93136	4.60517	1.93136	1.93136	0.511692
2017	EGG	23.1517	2.55478	1.02216	2.85259	12.7669	1.97659	3.33619	0.93285	4.60517	0.93285	0.93285	0.730046
2018	EGG	23.0873	2.90445	1.08472	1.04294	12.986	2.65955	-1.15239	1.64389	4.5397	1.63726	1.64389	0.0818012
2019	EGG	23.031	2.19571	1.00466	1.81403	11.5156	1.5108	3.39684	0.183209	4.60517	0.183216	0.183209	1.4186
2020	EGG	22.9819	2.75319	0.900163	2.04844	13.7691	2.48731	3.4812	0.793153	4.60517	0.793153	0.793153	0.0811937
2021	EGG	22.9845	4.54362	0.932361	-0.0039422	13.4122	2.6165	0.194855	2.18094	4.31224	2.17448	2.18094	.
2022	EGG	23.0216	.	1.03769	2.81832	15.4274	1.85467	4.0831	0.764785	4.48316	0.764785	0.764785	-1.38738
1998	Eritrea	21.3964	.	.	0.945636	8.69303	4.86169	2.03126	3.31648	4.0179	3.26031	3.31648	3.92794
1999	Eritrea	21.3965	.	.	1.79156	9.84455	2.84309	1.88051	2.84296	4.24074	2.8404	2.84296	0.805215
2000	Eritrea	21.3646	.	.	2.46969	7.2334	3.77911	2.29006	2.93735	3.01563	2.93703	2.93735	1.65001
2001	Eritrea	21.4485	3.80608	.	0.984399	15.0581	2.78971	3.00044	2.13578	4.86941	2.13578	2.13578	0.837332
2002	Eritrea	21.4782	3.78987	.	.	9.78059	3.02508	1.41435	1.76682	4.28544	1.74865	1.76682	0.766836
2003	Eritrea	21.4512	3.75869	.	1.77495	6.06919	3.46917	2.70563	2.74368	2.66221	2.73629	2.74368	0.598095
2004	Eritrea	21.4657	3.61682	.	1.0977	13.9734	2.928	3.31021	1.73273	3.45997	1.48825	1.73273	1.74025
2005	Eritrea	21.4911	3.67376	.	1.4507	12.3209	2.80119	1.75795	0.467686	4.60517	0.295723	0.467686	.
2006	Eritrea	21.4813	3.82166	.	1.77608	10.584	3.66117	1.58916	3.26869	3.43741	3.26313	3.26869	1.39926
2007	Eritrea	21.4955	4.075	.	1.24304	8.59607	3.18771	1.77882	1.97867	4.24386	1.95317	1.97867	-0.241636
2008	Eritrea	21.3925	4.30985	.	1.66416	5.67175	2.4657	-0.713328	1.33754	3.90799	1.27776	1.33754	1.48137
2009	Eritrea	21.4306	4.33919	.	1.55937	13.3448	2.85144	2.91038	2.13955	4.405	2.13955	2.13955	0.745588
2010	Eritrea	21.4523	4.28025	.	1.1844	10.8076	2.14827	2.37409	1.02171	2.89021	1.02171	1.02171	1.01506
2011	Eritrea	21.5355	4.0162	.	1.87714	12.4289	3.20145	2.01513	2.69759	4.70791	2.68845	2.69759	.
2012	Eritrea	.	3.94201	.	2.14783	10.1615	2.98184	2.68001	2.91243	4.00456	2.88754	2.91243	2.10774
2013	Eritrea	.	4.37516	.	0.575232	11.9565	4.59491	1.37323	4.28907	4.17291	4.28776	4.28907	1.54387
2014	Eritrea	.	4.44119	.	1.84246	9.22217	3.06381	1.99212	2.17295	3.8893	2.16887	2.17295	0.543415
2015	Eritrea	.	.	.	0.927928	10.0668	3.63185	1.72242	3.92602	3.91793	3.92544	.	2.17187
2016	Eritrea	.	.	.	1.99223	12.0246	2.20103	2.15	1.37457	4.24548	1.34288	1.37457	.
2017	Eritrea	.	.	.	1.8623	12.0111	2.42485	2.98863	2.1324	4.08812	2.13124	2.1324	-0.366238
2018	Eritrea	.	.	.	2.23836	12.108	2.62188	2.20063	2.33314	3.90319	2.3134	2.33314	0.452215
2019	Eritrea	.	.	.	1.88928	9.09498	3.40424	2.9493	3.10141	4.13508	3.07592	3.10141	0.430264
2020	Eritrea	.	.	.	1.46099	13.1786	3.1037	1.55199	2.749	4.36849	2.74625	2.749	.
2021	Eritrea	.	.	.	2.19786	11.0808	4.51031	-0.779479	3.15188	3.75474	3.14836	3.15188	2.76084
2022	Eritrea	.	.	.	1.47098	6.7181	2.71299	2.81035	-5.68578	4.48745	-5.72094	-5.68578	0.363581
1998	Eswatini	21.587	.	1.11993	.	.	.	.	.	.	.	.	.
1999	Eswatini	21.6161	.	1.02543	1.66337	10.5315	4.09035	1.72223	4.0743	3.98618	4.07428	4.80634	2.12467
2000	Eswatini	21.6335	.	1.10925	.	.	.	.	.	.	.	.	.
2001	Eswatini	21.644	1.75819	1.1599	1.73051	7.7423	2.75471	2.89339	2.05586	6.04331	2.05586	2.05586	1.08491
2002	Eswatini	21.6869	2.04282	1.44584	2.01174	13.2034	3.01869	1.85467	2.05737	3.6971	2.00479	2.05737	0.608374
2003	Eswatini	21.725	1.98906	1.51202	.	12.2578	3.21943	1.7709	2.66356	3.99716	2.65216	2.66356	.
2004	Eswatini	21.7606	1.78717	1.3431	1.84571	13.261	2.96129	.	2.1536	3.42192	2.13675	.	0.283781
2005	Eswatini	21.8188	1.64746	1.11985	1.97901	8.0758	2.74065	2.81242	1.89191	4.06162	1.87625	.	0.835767
2006	Eswatini	21.877	1.91249	0.996826	.	6.1544	3.81553	1.63639	2.70463	1.42019	2.50738	2.70463	3.29154
2007	Eswatini	21.9204	2.11284	1.06369	2.44669	12.2491	2.78953	2.83999	1.87207	6.06727	1.86029	.	0.0449965
2008	Eswatini	21.9286	2.12917	1.01964	1.37213	12.9885	2.91965	0.739228	2.33554	4.37438	2.33007	2.33554	.
2009	Eswatini	21.9441	2.34759	0.998388	2.12392	10.3084	3.74907	1.63985	3.04148	3.83747	3.03676	3.04148	-0.640127
2010	Eswatini	21.9814	2.52552	1.05308	1.83309	12.3839	2.93252	.	2.68634	4.36046	2.68169	2.68634	.
2011	Eswatini	22.0036	2.33767	0.803464	1.68895	12.0497	3.26861	1.0458	2.76196	4.63323	2.7505	2.76196	0.936615
2012	Eswatini	22.0561	2.2881	0.795106	2.07741	12.1818	4.47433	1.53466	3.80346	4.30944	3.77523	3.80346	1.33968
2013	Eswatini	22.094	2.20997	0.812702	1.33752	13.33	2.64986	0.832768	2.09477	4.40529	2.09477	2.09477	0.533785
2014	Eswatini	22.1032	2.35614	0.852918	1.56257	12.0886	2.76779	1.20419	1.90295	4.63797	1.90295	1.90295	0.564106
2015	Eswatini	22.1252	2.46757	0.840897	-0.43346	12.8331	2.2796	2.30103	0.795393	4.70034	0.795393	0.795393	0.138392
2016	Eswatini	22.1358	2.5542	0.881078	0.97341	13.0227	2.72061	1.13487	1.59218	4.57033	1.58441	1.59218	0.122152
2017	Eswatini	22.1559	2.46219	0.913944	1.67166	11.6606	1.78194	2.58966	0.733936	4.73026	0.727435	0.733936	1.71514
2018	Eswatini	22.1794	2.65829	0.898049	2.07772	13.9162	2.68847	2.43188	0.698344	4.71295	0.698344	0.698344	-0.442368
2019	Eswatini	22.206	3.06024	0.949146	1.03517	13.4313	2.69891	0.307145	2.31741	4.32575	2.31201	2.31741	.
2020	Eswatini	22.1902	3.16781	0.946087	2.04186	15.5777	1.77839	2.56313	0.864127	4.60517	0.864127	0.864127	-1.6362
2021	Eswatini	22.2918	3.03466	0.952121	.	8.77426	4.81955	2.43309	3.25765	4.12581	3.22299	3.25765	4.15345
2022	Eswatini	22.2965	2.75145	0.962121	1.79045	9.93692	2.96909	1.39653	2.94811	4.28035	2.94328	2.94811	0.542653
1998	Ethiopia	23.4677	.	.	2.38276	7.41732	3.74918	2.44689	3.01795	3.12495	3.0178	3.01795	2.01283
1999	Ethiopia	23.518	.	.	.	15.0939	2.85793	2.28931	2.25686	4.96352	2.25686	2.25686	0.472831
2000	Ethiopia	23.577	.	.	.	9.75775	3.25393	0.264826	1.97587	4.29838	1.96135	1.97587	0.816599
2001	Ethiopia	23.6568	.	.	1.85628	6.7183	3.12541	4.43892	2.38486	3.27568	2.37815	2.38486	0.739967
2002	Ethiopia	23.6718	.	.	0.173619	14.6608	2.88463	4.61123	1.52709	4.15615	1.32568	1.52709	2.94606
2003	Ethiopia	23.6499	.	.	0.83697	12.2961	2.8436	.	0.848101	4.58218	0.726678	0.848101	.
2004	Ethiopia	23.7772	.	.	1.86756	10.8283	3.5439	3.15828	3.13063	3.64872	3.12532	3.13063	1.30795
2005	Ethiopia	23.8889	.	.	1.44222	8.72685	3.35962	2.2312	1.99617	4.33289	1.97351	1.99617	-0.239771
2006	Ethiopia	23.9918	.	.	2.08492	5.78025	2.58182	2.2121	1.55691	3.99541	1.48261	1.55691	0.720317
2007	Ethiopia	24.1002	.	.	1.68612	13.4703	2.966	2.37636	2.17266	4.50725	2.16866	2.17266	0.755713
2008	Ethiopia	24.2027	.	.	1.54756	11.0075	2.07231	2.99409	1.25452	3.07226	1.25452	1.25452	1.18055
2009	Ethiopia	24.2871	.	.	1.53948	12.4868	3.20427	1.53619	2.74077	4.75333	2.73093	2.74077	.
2010	Ethiopia	24.4053	.	.	2.90871	10.439	2.82729	2.64554	2.68221	4.13639	2.66936	2.68221	1.22545
2011	Ethiopia	24.5113	.	0.404391	1.58218	12.1041	4.53381	2.40181	4.22957	4.27766	4.22833	4.22957	1.60951
2012	Ethiopia	24.5942	.	0.404836	2.29361	9.36299	3.10714	2.00974	2.29185	3.96127	2.27959	2.29185	0.558514
2013	Ethiopia	24.6948	.	0.376616	1.95631	10.2131	3.7335	2.24141	3.8737	4.00783	3.8731	.	2.00744
2014	Ethiopia	24.7924	.	0.390866	1.7802	12.0609	2.23906	0.402927	1.35429	4.26033	1.32306	1.35429	.
2015	Ethiopia	24.8913	.	0.396561	1.80162	12.257	2.46206	3.17239	2.09437	4.30214	2.09322	2.09437	-0.423947
2016	Ethiopia	24.9815	.	0.355544	2.22214	12.1939	2.74306	0.900645	2.4654	3.9275	2.44498	2.4654	0.300804
2017	Ethiopia	25.0728	.	0.311128	2.18224	9.28031	3.46767	2.58964	3.2627	4.26017	3.24117	3.2627	0.292081
2018	Ethiopia	25.1387	.	0.280749	0.846199	13.2041	3.16781	1.0597	2.75828	4.39693	2.75516	2.75828	.
2019	Ethiopia	25.2191	.	0.245085	2.24136	11.1642	4.43594	0.36627	3.0632	3.76906	3.0632	3.0632	2.09011
2020	Ethiopia	25.2779	.	0.224356	1.45468	6.85576	2.74939	2.52517	-5.6765	4.60517	-5.68994	-5.6765	0.459153
2021	Ethiopia	25.3328	.	0.243713	.	.	.	.	.	.	.	.	.
2022	Ethiopia	25.3846	.	0.255814	1.72345	10.6352	4.18089	1.80247	4.18691	4.04506	4.18688	4.93453	2.04995
1998	Gabon	23.1069	.	0.906953	.	.	.	.	.	.	.	.	.
1999	Gabon	23.0133	.	0.89496	1.87662	7.84862	2.89677	2.035	2.40226	6.11704	2.40226	2.40226	1.59733
2000	Gabon	22.9943	.	0.798952	1.87675	13.2923	3.09648	1.70658	2.28136	3.75073	2.23266	2.28136	0.600467
2001	Gabon	23.0154	1.80108	0.747534	0.974609	12.2508	3.41252	.	2.76508	3.99206	2.74577	2.76508	.
2002	Gabon	23.0129	2.06402	0.720969	2.37813	13.358	2.99143	0.877808	2.3134	3.44569	2.29962	.	0.092795
2003	Gabon	23.0352	2.62695	0.695168	2.06733	8.25308	2.89379	2.67706	2.10043	4.1974	2.08944	.	1.16358
2004	Gabon	23.042	2.82799	0.701783	.	6.09018	.	.	.	1.39981	.	.	.
2005	Gabon	23.0684	3.17539	0.74244	2.63977	12.386	3.01783	1.46057	2.28624	6.10945	2.2798	.	0.175509
2006	Gabon	23.04	3.24035	0.755279	1.78948	13.0217	3.03066	-0.941216	2.51035	4.37827	2.50478	2.51035	.
2007	Gabon	23.0983	2.93116	0.735411	1.75657	10.4036	3.90774	1.79661	3.15537	3.89602	3.15125	3.15537	-0.621002
2008	Gabon	23.0647	3.93083	0.75425	1.41376	12.4185	2.94419	0.913226	2.54824	4.38508	2.54368	2.54824	.
2009	Gabon	23.066	3.69512	0.745603	1.23894	12.1264	3.20354	2.11304	2.6929	4.71272	2.67838	2.6929	0.633925
2010	Gabon	23.1345	3.95122	0.837236	2.71937	12.4817	4.26477	2.92146	3.73238	4.47976	3.7112	3.73238	1.16948
2011	Gabon	23.203	3.96253	0.841512	1.46501	13.3495	2.74125	-0.711906	2.11446	4.41018	2.11446	2.11446	0.23554
2012	Gabon	23.2542	3.80072	0.808345	1.52769	12.1332	2.63935	0.608804	1.91475	4.65618	1.91475	1.91475	0.952096
2013	Gabon	23.309	3.26228	0.771424	1.18525	12.8639	2.27002	1.19451	0.874513	4.73282	0.874513	0.874513	-0.141265
2014	Gabon	23.3513	3.36911	0.764951	-0.223091	13.0455	2.7691	1.26552	1.67717	4.60517	1.66994	1.67717	0.0754606
2015	Gabon	23.3893	3.54986	0.739498	1.8341	11.8738	1.94602	3.00921	0.973377	4.91484	0.958036	0.973377	1.86952
2016	Gabon	23.41	3.06045	0.691561	.	13.8762	2.84495	1.90808	0.774735	4.77818	0.774735	0.774735	-0.368402
2017	Gabon	23.4147	2.74756	0.68662	0.0966091	13.4511	2.93633	1.1277	2.49776	4.35616	2.49302	2.49776	.
2018	Gabon	23.4231	3.17085	0.806812	2.72668	15.703	1.94534	1.11109	1.03057	4.63509	1.03057	1.03057	-1.43639
2019	Gabon	23.4615	3.26231	0.924058	0.35545	8.8429	4.84938	1.98626	3.03186	4.19616	3.00618	3.03186	3.94967
2020	Gabon	23.443	.	0.966023	1.48961	10.0234	3.07123	1.61229	3.05442	4.32928	3.05297	3.05442	-0.0340332
2021	Gabon	23.4581	.	0.954663	2.43853	7.65616	3.68243	2.84611	2.91913	3.28384	2.91897	2.91913	1.80372
2022	Gabon	23.4868	.	0.997344	1.79311	15.1627	2.83048	1.44252	2.2978	5.00497	2.2978	2.2978	0.534015
1998	Gambia, The	20.5671	.	.	1.11293	9.8001	3.24633	1.48497	2.02135	4.34159	2.00524	2.02135	0.834209
1999	Gambia, The	20.6291	.	.	1.46944	6.88412	3.24714	2.77908	2.67335	3.425	2.66846	2.67335	1.05717
2000	Gambia, The	20.6827	.	.	1.91949	14.8315	2.55987	2.61146	1.18254	4.28383	1.02956	1.18254	2.854
2001	Gambia, The	20.7391	3.25361	.	1.18263	12.3456	3.00452	1.47728	1.24526	4.62506	1.16885	1.24526	.
2002	Gambia, The	20.706	2.9243	.	1.92436	10.9431	3.58532	2.0955	3.13745	3.72688	3.13259	3.13745	1.234
2003	Gambia, The	20.7725	3.15485	.	1.4322	8.69534	3.53919	.	2.30182	4.26372	2.28291	2.30182	-0.548672
2004	Gambia, The	20.8406	3.20601	0.54946	2.255	5.93477	2.59823	2.48638	1.66001	4.10889	1.64094	1.66001	0.435673
2005	Gambia, The	20.8168	3.40972	0.553221	1.74232	13.5945	3.0057	2.33097	2.17202	4.60517	2.16676	2.17202	0.709929
2006	Gambia, The	20.8112	3.25165	0.586998	2.26176	11.111	2.25229	1.41092	1.32557	3.11244	1.32557	1.32557	0.992805
2007	Gambia, The	20.8412	3.29422	0.528033	1.25094	12.5327	3.11281	1.51624	2.78764	4.79788	2.78186	2.78764	.
2008	Gambia, The	20.9019	3.14488	0.443858	.	10.4812	2.93513	2.18556	2.79111	4.22161	2.77817	2.79111	1.37231
2009	Gambia, The	20.9664	3.02848	0.477199	1.74519	12.235	4.54087	2.11726	4.27314	4.35747	4.27214	4.27314	1.42848
2010	Gambia, The	21.0238	3.05602	0.455947	2.03462	9.48251	3.1788	2.00637	2.30679	4.03299	2.29575	2.30679	0.532852
2011	Gambia, The	20.939	3.09866	0.555934	1.68158	10.3418	3.74195	2.22855	3.8641	4.09663	3.86351	.	1.42581
2012	Gambia, The	20.9901	2.85392	0.584082	1.14509	12.1234	2.51992	1.95113	1.95704	4.32833	1.9432	1.95704	.
2013	Gambia, The	21.0184	3.20869	0.536392	1.88572	12.3624	2.95964	1.96006	2.62445	4.37073	2.59436	2.62445	0.0335943
2014	Gambia, The	21.0042	3.30063	0.641654	2.03252	12.3622	2.83612	2.56003	2.48763	4.04915	2.4696	2.48763	-0.121781
2015	Gambia, The	21.044	.	0.529375	1.29239	9.38321	3.63497	2.26203	3.42728	4.35186	3.4114	3.42728	0.362699
2016	Gambia, The	21.0633	.	0.491386	1.03926	13.2694	3.19772	1.88536	2.78467	4.46074	2.78182	2.78467	.
2017	Gambia, The	21.1104	3.79143	0.682248	2.18336	11.3492	4.16274	2.40509	3.16923	3.87413	3.16923	3.16923	2.83188
2018	Gambia, The	21.1802	3.70293	0.792411	2.07651	6.97441	2.76666	1.88738	-5.42797	4.6691	-5.43781	-5.42797	0.445958
2019	Gambia, The	21.2406	3.5597	0.726766	.	.	.	.	.	.	.	.	.
2020	Gambia, The	21.2465	3.70858	0.696432	1.67905	10.7566	4.264	2.1097	4.25396	4.12429	4.25394	4.95879	1.97314
2021	Gambia, The	21.2883	3.70248	0.741247	.	.	.	.	.	.	.	.	.
2022	Gambia, The	21.3307	3.34928	0.764487	1.74664	8.01483	2.80085	2.72829	2.28369	6.25947	2.28369	2.28369	1.96007
1998	Liberia	23.6427	.	.	1.91228	13.4169	3.13045	2.20821	2.43964	3.83782	2.40725	2.43964	0.549953
1999	Liberia	23.6858	.	.	.	12.6034	3.13154	3.87598	2.78289	4.38565	2.76861	2.78289	.
2000	Liberia	23.7221	.	.	2.12971	13.4801	3.03857	1.99078	2.32547	3.51635	2.31237	.	-0.0297675
2001	Liberia	23.7613	2.49945	.	2.12255	8.41993	2.91689	2.56266	2.27263	4.31935	2.26434	.	0.868701
2002	Liberia	23.8053	2.19667	.	.	6.05218	.	-0.111058	.	1.40872	.	.	.
2003	Liberia	23.856	3.39657	.	2.41323	12.6322	3.45064	2.96351	2.48972	6.28647	2.48578	.	0.445817
2004	Liberia	23.9105	3.23524	.	1.58854	13.1024	3.14702	1.86162	2.54793	4.44063	2.53977	2.54793	.
2005	Liberia	23.9678	2.91543	.	1.17929	10.5049	3.98057	2.2378	3.26965	3.98561	3.26584	3.26965	-0.4618
2006	Liberia	24.0299	2.98373	0.474384	1.75786	12.5331	3.03892	2.21482	2.7141	4.47272	2.71048	2.7141	.
2007	Liberia	24.0724	2.91517	0.547587	1.58139	12.3496	3.22918	3.18701	2.61469	4.92957	2.59967	2.61469	0.423623
2008	Liberia	24.16	3.46324	0.611649	1.95147	12.5752	4.23331	1.31177	3.86526	4.51622	3.84944	3.86526	1.31847
2009	Liberia	24.2073	2.94631	0.54891	1.0465	13.3974	2.79555	1.59747	2.22351	4.4584	2.22188	2.22351	0.376814
2010	Liberia	24.2833	3.1496	0.640684	0.719853	12.2012	2.71977	1.95686	1.94878	4.72456	1.93789	1.94878	0.833448
2011	Liberia	24.4148	3.22872	0.81575	1.11602	12.9425	2.39097	2.15742	1.11914	4.81578	1.11553	1.11914	-0.176898
2012	Liberia	24.5036	3.26161	0.848899	1.37741	13.0952	2.8084	1.14559	1.849	4.63613	1.84099	1.849	0.298464
2013	Liberia	24.5742	3.21378	0.790434	1.82872	12.0884	2.13801	3.01873	1.60723	5.10103	1.60173	1.60723	3.07241
2014	Liberia	24.6024	3.09109	0.697627	1.84156	14.0549	2.91799	2.78927	1.1673	4.92892	1.1613	1.1673	-0.588095
2015	Liberia	24.6233	3.13658	0.765213	1.565	13.5289	2.91439	1.68137	2.4876	4.4085	2.48279	2.4876	.
2016	Liberia	24.6565	3.38192	0.745194	2.87915	16.0003	1.86812	2.9877	1.41198	4.81608	1.41073	1.41198	-1.24257
2017	Liberia	24.7347	3.33785	0.792238	.	8.86218	4.9506	2.77734	3.09381	4.34523	3.06956	3.09381	3.54968
2018	Liberia	24.7948	3.39184	0.789009	-0.196424	10.1254	3.10696	2.34426	3.01106	4.42845	3.00927	3.01106	-0.0209764
2019	Liberia	24.8579	3.55361	0.847008	2.37848	7.99498	3.52539	3.41153	2.87414	3.5486	2.87043	2.87414	2.35722
2020	Liberia	24.863	3.50853	0.752342	.	15.2835	2.78065	3.0194	2.15885	5.19127	2.15776	2.15885	0.260982
2021	Liberia	24.9125	3.56578	0.733841	1.83353	9.85419	3.32803	0.906582	2.16708	4.36604	2.15097	2.16708	1.31839
2022	Liberia	24.9428	3.87309	0.717984	2.21373	7.12334	3.31278	2.9658	2.53477	3.60239	2.53043	2.53477	1.36357
1998	Madagascar	22.3053	.	.	1.41901	15.0024	2.69002	2.81572	1.1754	4.43831	1.01751	1.1754	2.91394
1999	Madagascar	22.3427	.	.	1.16426	12.469	3.1157	2.52374	1.72643	4.74262	1.6764	1.72643	.
2000	Madagascar	22.3674	.	.	-1.4598	11.0567	3.58645	2.71808	3.23399	3.86796	3.23008	3.23399	1.50445
2001	Madagascar	22.4033	.	.	1.709	8.8979	3.51024	2.81659	2.30496	4.41833	2.28696	2.30496	-0.496816
2002	Madagascar	22.4537	.	.	1.96651	6.12281	2.68927	2.85223	1.81265	4.26868	1.78601	1.81265	0.457127
2003	Madagascar	22.4661	.	.	1.90399	13.7026	2.98398	2.01307	2.27235	4.67736	2.2661	2.27235	0.769255
2004	Madagascar	22.4892	.	.	2.03336	11.2689	2.55202	2.48196	1.83455	3.22545	1.83455	1.83455	1.3645
2005	Madagascar	22.5187	.	.	1.56301	12.6167	2.85611	1.98463	2.47992	4.86811	2.47227	2.47992	.
2006	Madagascar	22.5306	.	0.697319	.	10.5547	2.96542	2.37177	2.95535	4.32341	2.89134	2.95535	1.62662
2007	Madagascar	22.5965	.	0.801547	1.68398	12.3392	4.56957	1.73813	4.40425	4.41278	4.40381	4.40425	1.68039
2008	Madagascar	22.637	.	0.697551	1.92833	9.57306	3.2469	1.63954	2.63994	4.08324	2.63102	2.63994	0.693385
2009	Madagascar	22.6257	.	0.73325	0.974489	10.4586	3.73668	2.39438	3.8286	4.20064	3.82784	.	1.02721
2010	Madagascar	22.6727	.	0.731336	2.04529	12.2577	2.43865	2.31541	2.08623	4.42481	2.07565	2.08623	.
2011	Madagascar	22.7273	.	0.766171	1.91168	12.4769	3.17018	2.06957	2.92493	4.44696	2.92172	2.92493	0.410905
2012	Madagascar	22.7848	3.76758	0.788872	2.41245	12.5762	2.75356	2.67108	2.59251	4.18417	2.58013	2.59251	0.0554945
2013	Madagascar	22.8235	3.78023	0.766235	1.82918	9.67275	3.63507	3.36136	3.31875	4.60517	3.30157	3.31875	0.150801
2014	Madagascar	22.8598	3.86017	0.728935	1.30919	13.3584	3.17251	2.10615	2.93733	4.53971	2.93474	2.93733	.
2015	Madagascar	22.8974	3.56767	0.724427	.	11.5763	4.16008	3.46343	3.31504	4.15121	3.31504	3.31504	2.28577
2016	Madagascar	23.0001	3.70359	1.05413	1.69302	7.09026	2.86097	2.22069	-5.16789	4.75724	-5.17446	-5.16789	0.666025
2017	Madagascar	23.0981	3.60543	1.02177	.	.	.	.	.	.	.	.	.
2018	Madagascar	23.1598	3.50453	0.928142	1.16035	10.8522	4.2945	2.06056	4.24227	4.19987	4.24225	4.83593	1.91705
2019	Madagascar	23.2144	3.45669	0.886717	.	8.14816	.	.	.	4.73106	.	.	.
2020	Madagascar	23.2625	3.35068	0.781192	1.34723	8.10595	2.82928	2.18504	2.23856	6.34464	2.23856	2.23856	2.06014
2021	Madagascar	23.3007	3.18956	1.15073	1.73808	13.5966	3.10449	2.79611	2.47746	3.98952	2.45541	2.47746	0.777825
2022	Madagascar	23.3466	.	1.06838	1.39517	12.7014	3.22732	2.20544	2.61178	4.47251	2.60589	2.61178	.
1998	Malawi	20.2946	.	.	2.16433	13.596	3.162	1.8507	2.63196	3.57805	2.62365	.	0.393712
1999	Malawi	20.3048	.	.	2.05077	8.5602	2.94978	2.36464	2.50442	4.42047	2.49925	.	1.13871
2000	Malawi	20.3576	.	.	.	5.86317	.	0.299529	.	1.42212	.	.	.
2001	Malawi	20.3793	3.79877	.	-0.150823	12.4204	3.82009	.	3.13776	6.10301	3.13531	.	0.853019
2002	Malawi	20.3694	.	.	0.841262	13.121	3.17607	0.932043	2.71666	4.46571	2.7095	2.71666	.
2003	Malawi	20.375	3.21408	.	.	10.4726	3.97925	2.71529	3.37951	4.12632	3.37575	3.37951	-0.475336
2004	Malawi	20.4023	3.88214	.	1.08585	12.5567	3.19665	0.87776	2.77777	4.49649	2.7741	2.77777	.
2005	Malawi	20.444	4.30469	.	1.33835	12.4357	3.25	2.34744	2.68309	5.02904	2.66946	2.68309	0.352094
2006	Malawi	20.4669	3.31525	.	.	12.569	4.26313	0.670164	3.97267	4.53558	3.95847	3.97267	1.19602
2007	Malawi	20.499	3.7952	0.597355	0.947499	13.4298	2.81378	1.28191	2.26633	4.49381	2.26478	2.26633	0.236725
2008	Malawi	20.5305	2.9244	0.61926	2.15028	12.2691	2.74104	-0.340199	1.94054	4.73165	1.93158	1.94054	0.419995
2009	Malawi	20.5636	2.41535	0.627595	1.43929	12.8481	2.40257	.	1.3689	4.71531	1.36582	1.3689	0.509784
2010	Malawi	20.6087	2.72912	0.554403	1.1758	13.1164	2.89196	-0.0140572	2.17286	4.64594	2.16577	2.17286	0.0784857
2011	Malawi	20.6865	3.35789	0.603265	1.04909	12.3672	2.27331	3.48609	1.66775	5.38364	1.66327	1.66775	0.55913
2012	Malawi	20.6692	2.80674	0.456945	2.45421	13.887	3.09365	.	1.58355	4.6911	1.57818	1.58355	-0.573641
2013	Malawi	20.7012	2.38179	0.474571	1.28186	13.5551	3.05901	0.188783	2.54155	4.42051	2.53692	2.54155	.
2014	Malawi	20.7108	2.83156	0.545082	0.295171	15.7323	2.30358	.	1.67101	4.58251	1.66925	1.67101	-0.770943
2015	Malawi	20.7704	3.20239	0.597815	1.35493	9.13311	4.80004	3.38454	2.81948	4.60378	2.78678	2.81948	3.2215
2016	Malawi	20.8311	2.11908	0.634697	0.447917	10.2296	3.23566	2.27931	3.02525	4.52167	3.02344	3.02525	-0.0520267
2017	Malawi	20.8886	1.95552	0.61215	2.17504	8.2676	.	3.18414	.	3.76489	.	.	.
2018	Malawi	20.9014	2.17506	0.583014	-2.03768	15.0525	3.01208	.	2.31166	4.99191	2.31058	2.31166	0.211481
2019	Malawi	20.9454	2.3842	0.62288	1.89698	9.93172	3.3576	1.50703	2.21555	4.41019	2.20259	2.21555	0.619424
2020	Malawi	20.9211	2.24852	0.586248	1.57784	7.29083	3.34099	2.75153	2.87565	3.74794	2.86919	2.87565	0.689666
2021	Malawi	20.9584	2.71833	.	.	14.9843	2.85466	0.571561	0.978277	4.45587	0.965935	0.978277	1.03587
2022	Malawi	20.9928	2.03924	.	1.21461	12.4515	3.17728	.	1.55856	4.71773	1.48839	1.55856	.
1998	Mali	24.2954	.	0.302981	1.19602	11.3041	3.46178	3.32132	3.08534	4.11245	3.08165	3.08534	1.25457
1999	Mali	24.3182	.	0.306215	.	8.9014	3.57654	0.852299	2.53427	4.44151	2.51963	2.53427	-0.881191
2000	Mali	24.3242	.	0.309087	1.66781	6.11533	2.89365	.	2.07279	4.24108	2.05427	2.07279	-0.154037
2001	Mali	24.3613	2.48731	0.333276	.	13.7	3.05393	1.93574	2.31664	4.74436	2.29568	2.31664	0.730359
2002	Mali	24.3667	2.32035	0.320997	2.11964	11.3958	2.61615	2.06684	2.01124	3.30148	2.01124	2.01124	2.02161
2003	Mali	24.3956	2.28385	0.322743	1.56993	12.6764	3.11542	1.53384	2.80168	4.91343	2.79628	2.80168	.
2004	Mali	24.4454	2.36267	0.34529	-2.32406	10.5248	3.11251	.	2.99462	4.31982	2.93271	2.99462	1.49409
2005	Mali	24.5028	2.29405	0.36556	1.19848	12.3626	4.56699	.	4.38299	4.40621	4.3826	4.38299	1.33361
2006	Mali	24.5655	2.30925	0.393294	1.77985	9.61857	3.45719	0.386196	2.97303	4.09784	2.96658	2.97303	0.578868
2007	Mali	24.6318	2.49834	0.387176	-1.21749	10.5144	4.13404	1.93808	3.85867	4.26779	3.85803	.	1.00099
2008	Mali	24.6341	2.26062	0.417436	0.674271	12.2811	2.56625	1.43272	2.18508	4.46586	2.17537	2.18508	.
2009	Mali	24.6666	2.27185	0.414383	2.08405	12.5337	3.22463	-0.376734	2.97683	4.4538	2.97571	2.97683	0.542246
2010	Mali	24.7441	2.33906	0.42917	1.8323	12.6795	2.66261	1.96682	2.41229	4.25321	2.39468	2.41229	-0.216343
2011	Mali	24.7941	2.22261	0.455549	1.19465	9.81244	3.55086	2.63572	3.48726	4.73579	3.46799	3.48726	0.0477497
2012	Mali	24.8387	2.50134	0.440642	1.01237	13.3417	3.28647	.	2.96617	4.52267	2.96369	2.96617	.
2013	Mali	24.876	2.21495	0.428916	.	11.7957	4.01208	3.33955	2.99514	4.39968	2.99514	2.99514	0.903501
2014	Mali	24.925	2.24915	0.43971	1.16609	7.17651	3.04397	2.14571	-4.78632	4.83926	-4.79435	-4.78632	0.226114
2015	Mali	24.9735	2.10988	0.403274	.	.	.	.	.	.	.	.	.
2016	Mali	25.0148	1.99562	0.359516	.	10.9079	4.24437	2.15907	4.20392	4.28295	4.20389	4.79657	1.75865
2017	Mali	25.0524	1.98515	0.37168	1.61773	8.02654	.	.	.	4.60516	.	.	.
2018	Mali	25.1074	2.24611	0.363387	.	8.06531	3.05229	0.621722	2.44742	6.36309	2.44742	2.44742	2.42299
2019	Mali	25.1572	2.22539	0.345865	1.66186	13.7095	3.12968	2.20184	2.42191	4.07608	2.39843	2.42191	0.661252
2020	Mali	25.1545	1.97053	0.307508	1.69632	12.7572	3.27807	1.13694	2.65157	4.50321	2.64566	2.65157	.
2021	Mali	25.2277	1.9775	0.342542	1.91715	14.2498	2.64029	4.4468	2.10882	4.19514	2.10444	.	0.162332
2022	Mali	25.275	1.84381	0.347772	2.22141	8.66695	2.8813	1.71554	2.30344	4.47457	2.29792	.	0.368153
1998	Mauritania	21.0544	.	0.763849	2.48654	6.63634	2.65899	4.55817	1.96839	2.09204	1.93895	1.96839	0.518557
1999	Mauritania	21.0591	.	0.749161	1.48124	12.7057	3.54889	3.47415	2.99049	6.38268	2.97313	.	0.392613
2000	Mauritania	21.0971	.	0.809753	0.748613	13.1213	3.2396	-0.126827	2.76221	4.47448	2.7554	2.76221	.
2001	Mauritania	21.1321	1.91557	1.02055	2.31473	10.6224	3.91048	2.03902	3.31473	4.20034	3.31136	3.31473	-0.223032
2002	Mauritania	21.1394	2.15762	1.28346	2.13373	12.6455	3.24362	1.32962	2.74948	4.53359	2.74625	2.74948	.
2003	Mauritania	21.1839	2.51057	1.23024	1.63397	12.521	3.34084	2.14728	2.91028	5.11119	2.90005	2.91028	0.547117
2004	Mauritania	21.2007	2.2083	1.22846	0.607818	12.583	4.29106	-0.424013	4.03372	4.5421	4.01837	4.03372	1.24917
2005	Mauritania	21.2348	2.52035	1.17662	1.06437	13.4367	2.90769	-0.373695	2.3775	4.50066	2.37567	2.3775	0.324267
2006	Mauritania	21.2762	1.85323	1.2849	1.53273	12.3349	2.80406	1.43777	2.11734	4.7729	2.10912	2.11734	0.66919
2007	Mauritania	21.3173	1.67631	1.41181	2.60639	13.0031	2.43945	1.85492	1.44379	4.77726	1.43992	1.44379	0.659767
2008	Mauritania	21.371	1.22167	1.44668	1.32913	13.1492	3.01567	0.515904	2.34924	4.66255	2.33944	2.34924	0.237597
2009	Mauritania	21.3584	1.68941	1.44786	1.96122	12.5922	2.31415	3.0343	1.31478	5.57249	1.30768	1.31478	0.517987
2010	Mauritania	21.4098	1.62812	1.41261	2.29569	14.198	3.01838	3.3816	1.78838	4.94897	1.78355	1.78838	-0.502685
2011	Mauritania	21.4549	1.573	1.42947	1.92396	13.6152	3.15269	0.416219	2.57169	4.43555	2.56806	2.57169	.
2012	Mauritania	21.5163	1.89275	1.41111	.	15.8136	2.42069	3.21513	1.80472	4.8049	1.80285	1.80472	-0.24529
2013	Mauritania	21.5341	1.87873	1.27815	0.785813	8.95725	5.10029	.	3.05779	4.4267	2.96049	3.05779	3.1288
2014	Mauritania	21.551	2.21777	1.20683	1.33336	10.2937	3.24301	1.16227	2.95106	4.55314	2.94762	2.95106	0.407472
2015	Mauritania	21.5818	1.94934	1.29723	2.52976	8.37197	.	0.367813	.	3.77923	.	.	.
2016	Mauritania	21.6172	2.22565	1.31472	1.95867	15.2401	2.97862	2.80725	2.10535	5.14518	2.10332	2.10535	0.487261
2017	Mauritania	21.5854	2.07095	1.36867	1.77636	10.013	3.40946	1.73065	2.25035	4.46509	2.23888	2.25035	0.839538
2018	Mauritania	21.5704	1.87025	1.42554	2.06683	7.49571	3.38842	2.80914	2.81306	3.90148	2.76955	2.81306	0.614568
2019	Mauritania	21.5562	2.06835	1.35413	1.5714	15.156	3.27493	2.77898	1.37187	4.60517	1.36767	1.37187	1.79342
2020	Mauritania	21.4786	2.05538	1.37762	1.52844	12.4999	3.28151	1.087	1.95086	4.74695	1.90672	1.95086	.
2021	Mauritania	21.497	1.89162	1.36767	2.08672	11.3697	3.56983	0.494208	3.1775	4.12871	3.17402	3.1775	1.31684
2022	Mauritania	21.5081	2.13278	1.33885	1.66197	8.99801	3.67504	1.67468	2.5961	4.4935	2.58368	2.5961	-0.522071
1998	Mauritius	.	.	.	1.80826	6.20863	3.02152	1.87365	2.23719	4.30417	2.22994	2.23719	-0.075134
1999	Mauritius	.	.	.	-0.479263	13.7748	3.06161	2.3242	2.38588	4.84165	2.37685	2.38588	0.734586
2000	Mauritius	21.5164	.	.	1.92776	11.5479	2.72145	2.49545	2.25161	3.41595	2.25161	2.25161	1.55447
2001	Mauritius	21.5452	.	.	1.67033	12.7384	3.1722	1.47362	2.89083	4.95615	2.88658	2.89083	.
2002	Mauritius	21.5821	.	.	0.963262	10.7236	2.98987	3.10652	2.90556	4.52147	2.85302	2.90556	1.35792
2003	Mauritius	21.2234	.	.	1.47641	12.4143	4.57976	0.119044	4.44682	4.41741	4.44592	4.44682	1.3149
2004	Mauritius	21.2492	.	.	1.89908	9.7289	3.53877	2.03408	3.07497	4.17151	3.06886	3.07497	0.55064
2005	Mauritius	21.3007	.	.	1.79828	10.5945	4.13887	1.31531	3.8803	4.30437	3.87973	.	1.44197
2006	Mauritius	21.3781	.	.	2.14922	12.3603	2.65365	1.24561	2.20103	4.50002	2.1922	2.20103	.
2007	Mauritius	21.4691	3.5192	.	2.08015	12.7347	3.06133	2.79379	2.602	4.60517	2.59968	2.602	0.855782
2008	Mauritius	21.5382	3.34111	.	1.99261	12.7556	2.74426	1.15916	2.44152	4.28458	2.42832	2.44152	0.166686
2009	Mauritius	21.5898	3.36201	.	0.370483	9.87189	3.66152	1.94095	3.66832	4.80312	3.64765	3.66832	0.42874
2010	Mauritius	21.649	3.46172	.	1.22109	13.3639	3.34536	0.47276	3.05935	4.53859	3.05738	3.05935	.
2011	Mauritius	21.7278	3.86001	.	1.50522	11.7905	4.11734	.	3.18419	4.37837	3.18419	3.18419	0.858122
2012	Mauritius	21.8047	3.9244	.	1.89273	7.37362	3.03536	2.85842	-4.85063	4.99997	-4.85735	-4.85063	0.271372
2013	Mauritius	21.888	3.63201	.	.	.	.	.	.	.	.	.	.
2014	Mauritius	21.895	3.02014	.	1.11177	10.9854	4.22199	1.81294	4.14744	4.34243	4.1474	4.82104	1.8707
2015	Mauritius	21.8948	3.30533	.	1.70355	8.15034	.	2.55927	.	4.72673	.	.	.
2016	Mauritius	21.8792	3.2674	.	1.35021	8.27766	3.04339	3.12102	2.35163	6.56742	2.35163	2.35163	2.70872
2017	Mauritius	21.9034	3.17139	.	1.84633	13.8353	3.20469	2.24376	2.46115	4.16618	2.44274	2.46115	0.703486
2018	Mauritius	21.9149	2.95985	.	1.76719	12.7865	3.35958	.	2.75458	4.50227	2.7488	2.75458	.
2019	Mauritius	21.89	2.72194	.	1.72946	14.3303	2.85329	1.72946	2.31221	4.24998	2.3074	.	0.536316
2020	Mauritius	21.8597	2.96831	.	2.33197	8.86059	2.91396	2.63554	2.21898	4.60517	2.21354	.	0.578754
2021	Mauritius	21.9083	3.04916	.	3.06582	6.84358	2.9159	0.946058	2.60592	2.11747	2.59758	2.60592	1.11137
2022	Mauritius	21.9553	3.12838	.	1.24475	12.9782	3.55474	3.45857	2.93355	6.65858	2.93306	.	0.368885
1998	Mozambique	22.6735	.	0.357552	1.08646	13.1579	3.2634	1.31723	2.80786	4.51113	2.80046	2.80786	.
1999	Mozambique	22.7194	.	0.378052	1.92257	10.7877	3.76863	2.53792	3.32696	4.31948	3.32447	3.32696	-0.210768
2000	Mozambique	22.763	.	0.416078	1.89048	12.7452	3.24869	1.90776	2.73244	4.5988	2.72879	2.73244	.
2001	Mozambique	22.8211	.	0.434482	1.39441	12.6055	3.28862	2.12397	3.07084	5.19152	3.06061	3.07084	0.707325
2002	Mozambique	22.6886	.	0.319524	1.36729	12.6366	4.27029	1.01052	4.0932	4.5692	4.08612	4.0932	1.46429
2003	Mozambique	22.782	.	0.434473	1.21764	13.4672	2.94539	0.951289	2.51174	4.52622	2.50861	2.51174	0.599477
2004	Mozambique	22.8332	.	0.450893	1.4338	12.4	2.85288	1.38857	2.21708	4.81221	2.20447	2.21708	1.00637
2005	Mozambique	22.8797	.	0.415448	-2.49048	13.0513	2.48924	2.14948	1.57867	4.85958	1.5728	1.57867	0.433371
2006	Mozambique	22.9323	3.07262	0.430501	1.42154	13.1987	3.03648	1.11373	2.36351	4.69256	2.35306	2.36351	0.31162
2007	Mozambique	22.9878	3.51461	0.531336	1.92784	12.7544	2.31318	2.62406	1.39202	5.70169	1.38635	1.39202	0.722878
2008	Mozambique	23.0528	3.53663	0.62732	0.791144	14.2913	3.21509	2.39364	1.96982	5.05291	1.9647	1.96982	-0.369355
2009	Mozambique	23.0122	3.43021	0.518998	.	13.5948	3.25687	1.7421	2.5778	4.49108	2.57467	2.5778	.
2010	Mozambique	23.0183	3.26423	0.50832	1.87548	15.9895	2.1995	2.83586	1.85731	4.96229	1.8553	1.85731	-0.460679
2011	Mozambique	23.034	3.58926	0.521145	2.161	9.20012	4.97508	2.97237	2.86589	4.60517	2.84639	2.86589	3.25501
2012	Mozambique	23.0637	3.54645	0.485241	0.809698	10.363	3.22206	1.6754	3.1081	4.60517	3.10613	3.1081	0.69974
2013	Mozambique	23.0864	3.22789	0.525517	2.41397	8.63227	.	2.99882	.	3.96207	.	.	.
2014	Mozambique	23.1193	3.07897	0.61247	1.95893	15.3927	3.03024	2.54012	2.2542	5.26458	2.25236	2.2542	0.558197
2015	Mozambique	23.1501	3.03668	0.612204	.	9.94196	3.5557	1.51998	2.34253	4.5098	2.32743	2.34253	0.793398
2016	Mozambique	23.1893	3.25306	0.601303	2.64242	7.73305	3.41933	2.63295	2.84464	4.03176	2.80517	2.84464	0.709064
2017	Mozambique	23.2278	3.31554	0.772012	1.72493	15.2721	3.30168	2.19714	1.91955	4.69134	1.91628	1.91955	0.665566
2018	Mozambique	23.2593	3.2571	0.799599	2.08998	12.6827	3.44761	2.64131	2.21253	4.87826	2.15302	2.21253	.
2019	Mozambique	23.3024	3.06408	0.823545	1.63337	11.489	3.59921	2.30907	3.3093	4.22461	3.30434	3.3093	1.39093
2020	Mozambique	23.2284	2.91606	0.653643	1.52962	9.12587	3.57131	2.24352	2.66367	4.58359	2.65145	2.66367	0.0147411
2021	Mozambique	23.2842	2.78085	0.805472	2.10423	6.3518	3.10247	2.39091	2.33933	4.40784	2.33134	2.33933	0.0515198
2022	Mozambique	23.3215	2.8326	0.959223	0.456429	13.8612	3.10361	2.34048	2.32045	4.94047	2.30959	2.32045	0.819042
1998	Namibia	22.233	.	.	1.59588	11.6983	2.84731	2.63836	2.25901	3.54689	2.25901	2.25901	2.22503
1999	Namibia	22.263	.	.	1.16725	12.8526	3.14711	2.50003	2.91297	5.07112	2.90857	2.91297	.
2000	Namibia	22.2786	.	.	1.42858	10.896	2.98308	2.86493	2.80901	4.68315	2.76107	2.80901	0.978126
2001	Namibia	22.2276	.	.	1.40549	12.4837	4.57099	1.15104	4.49206	4.44854	4.49153	4.49206	1.38903
2002	Namibia	22.2444	.	.	1.96488	9.7917	3.52164	0.853718	3.04069	4.19473	3.03017	3.04069	0.646558
2003	Namibia	22.2999	.	.	1.62754	10.666	4.16229	1.33891	3.88386	4.34181	3.88327	.	1.50435
2004	Namibia	22.3527	.	.	0.857711	12.3851	2.65756	1.37917	2.29479	4.53897	2.28278	2.29479	.
2005	Namibia	22.3849	.	.	1.6692	12.852	3.11258	2.28018	2.40185	4.69846	2.40081	2.40185	1.01715
2006	Namibia	22.4308	.	.	2.07423	12.8759	2.8526	1.97303	2.58512	4.35404	2.56924	2.58512	0.50872
2007	Namibia	22.5225	.	.	0.692872	9.98094	3.62934	2.45794	3.68253	4.9136	3.66128	3.68253	0.493068
2008	Namibia	22.5961	.	.	0.28825	13.3878	3.36656	1.35001	3.17281	4.57644	3.17049	3.17281	.
2009	Namibia	22.6761	.	.	2.25232	11.9183	4.05902	0.0629364	3.10833	4.38896	3.10833	3.10833	0.787546
2010	Namibia	22.7426	.	.	1.7934	7.56457	3.07697	2.85042	-4.86738	5.15949	-4.87321	-4.86738	0.370537
2011	Namibia	22.7907	.	.	.	.	.	.	.	.	.	.	.
2012	Namibia	22.8096	.	.	1.15328	11.0579	4.217	1.71182	4.11782	4.39634	4.11778	4.77888	1.85247
2013	Namibia	22.8622	.	.	.	8.37795	2.40026	3.65928	-0.697956	5.05483	-0.697954	-0.697956	.
2014	Namibia	22.917	.	.	.	8.57309	3.00547	3.27065	2.22915	6.80113	2.22915	2.22915	4.40967
2015	Namibia	22.9446	3.28968	.	2.0376	13.9958	3.18322	2.50131	2.51406	4.28128	2.50216	2.51406	0.808171
2016	Namibia	22.9693	3.58936	.	1.76186	12.8443	3.4345	1.03659	3.00003	4.53008	2.99366	3.00003	.
2017	Namibia	23.0085	3.89797	.	2.23982	14.4808	2.79685	2.23982	2.43724	4.33975	2.42996	2.45586	0.557089
2018	Namibia	23.0515	3.94216	.	1.71643	8.98635	2.95084	2.40805	2.30708	4.71054	2.30378	2.61688	0.657649
2019	Namibia	23.1045	3.53676	.	2.6824	6.98714	3.02945	0.775538	2.94356	2.13896	2.93834	2.94356	1.48576
2020	Namibia	23.1125	3.35228	.	2.14501	13.0926	3.45055	1.98179	2.99834	6.72863	2.99592	.	0.258631
2021	Namibia	23.1396	3.56428	.	1.57095	13.2499	3.21419	2.04108	2.75032	4.5853	2.74302	2.75032	.
2022	Namibia	23.1488	3.51943	.	.	10.7964	3.83592	1.10255	3.49379	4.34916	3.49198	3.49379	-0.168645
1998	Niger	22.5022	.	0.486215	1.86449	12.834	3.27417	1.76199	2.81196	4.65541	2.8086	2.81196	.
1999	Niger	22.5577	.	0.503886	1.49216	12.7473	3.26053	2.65984	3.00593	5.32512	2.99391	3.00593	0.677859
2000	Niger	22.5571	.	0.518207	0.0803336	12.6421	4.31389	-0.389187	4.07015	4.57595	4.06269	4.07015	1.33602
2001	Niger	22.7001	2.24862	0.604448	1.53169	13.5035	2.88034	0.663865	2.51867	4.54546	2.5154	2.51867	0.463439
2002	Niger	22.7307	2.44508	0.634725	1.62013	12.5006	2.75903	1.82149	2.37694	4.87219	2.36486	2.37694	0.919974
2003	Niger	22.818	2.52087	0.571544	2.18409	13.1124	2.51938	0.0928031	1.76084	4.87049	1.75423	1.76084	0.284598
2004	Niger	22.8334	2.76959	0.542075	1.15323	13.2503	3.11181	1.45173	2.49233	4.73437	2.47298	2.49233	0.157018
2005	Niger	22.8967	2.69005	0.555181	1.95825	12.847	2.3749	1.78171	1.57097	5.75939	1.56307	1.57097	0.657388
2006	Niger	22.9423	2.36872	0.583944	2.29729	14.466	3.19357	2.43046	2.0032	5.16055	1.99858	2.0032	-0.252158
2007	Niger	22.9766	2.70572	0.539498	2.03083	13.6436	3.23489	.	2.61619	4.48703	2.61212	2.61619	.
2008	Niger	23.0233	2.81705	0.560174	2.11781	16.0748	2.53986	1.57996	1.57527	5.0097	1.57222	1.57527	-0.437683
2009	Niger	23.0702	2.99833	0.492843	.	.	4.84792	.	.	.	2.76366	2.78252	3.24874
2010	Niger	23.122	2.73045	0.534005	1.68577	10.4939	3.1811	2.16887	2.95429	4.68904	2.95219	2.95429	0.462229
2011	Niger	23.1536	2.64243	0.547289	2.15731	8.97617	.	3.51278	.	4.25131	.	.	.
2012	Niger	23.1452	2.51123	0.554469	1.65843	15.3785	3.104	.	2.42499	5.23472	2.42282	2.42499	0.486943
2013	Niger	23.1679	2.43608	0.618136	1.65662	9.99983	3.53703	1.34682	2.31052	4.54753	2.28911	2.31052	0.721894
2014	Niger	23.2364	2.31411	0.60558	2.22924	7.93885	3.41318	2.72164	2.89435	4.1733	2.8428	2.89435	0.764299
2015	Niger	23.2962	2.38458	0.636396	1.77754	15.414	3.03765	2.44373	1.7781	4.80034	1.75796	1.7781	0.736221
2016	Niger	23.3531	2.26291	0.637152	.	12.63	3.41803	.	2.5624	4.86972	2.52264	2.5624	.
2017	Niger	23.4048	1.95687	0.573231	1.51922	11.5993	3.59804	2.25371	3.27345	4.31557	3.27164	3.27345	1.28274
2018	Niger	23.4512	2.20444	0.508007	1.84595	9.20054	3.55917	0.780264	2.92148	4.60517	2.91023	2.92148	-0.138167
2019	Niger	23.4976	2.27047	0.505838	2.07867	6.46841	2.97227	2.05376	2.30725	4.48292	2.28376	2.30725	-0.0514733
2020	Niger	23.4852	2.39976	0.504861	1.10232	13.9168	3.09371	1.69858	2.31419	4.99369	2.30958	2.31419	0.886265
2021	Niger	23.5153	2.51477	0.526196	0.641854	11.8513	2.87255	2.87016	2.30405	3.70935	2.30405	2.30405	1.84722
2022	Niger	23.5519	2.30165	0.526104	.	12.8601	3.25447	1.52723	2.97339	5.11614	2.96942	2.97339	.
1998	Nigeria	21.9538	.	0.465177	1.49739	10.913	3.08846	-0.78562	2.81938	4.6877	2.80735	2.81938	0.421462
1999	Nigeria	21.9898	.	0.462692	1.25165	12.5397	4.59073	0.902404	4.59358	4.4729	4.59309	4.59358	1.32634
2000	Nigeria	21.9499	.	0.546837	2.07875	9.86972	3.67085	1.15538	3.11046	4.22599	3.09776	3.11046	0.794542
2001	Nigeria	21.9418	.	0.592543	1.6217	10.8057	4.04681	2.42128	3.88429	4.44852	3.8836	.	1.45257
2002	Nigeria	21.9556	.	0.547244	2.35603	12.499	2.78103	1.66928	2.29966	4.59069	2.28998	2.29966	.
2003	Nigeria	22.0225	.	0.525163	1.44222	12.9608	3.216	2.29734	2.3613	4.7933	2.35986	2.3613	0.944573
2004	Nigeria	22.0688	.	0.709045	2.15658	12.9804	2.84748	1.55258	2.75684	4.4002	2.74351	2.75684	1.02307
2005	Nigeria	22.151	.	0.767337	1.0794	10.052	3.70466	1.86683	3.71365	4.97627	3.68983	3.71365	0.591555
2006	Nigeria	22.3193	.	0.71396	1.38704	13.432	3.3552	1.18605	3.19591	4.60865	3.19361	3.19591	.
2007	Nigeria	22.2994	.	0.756904	1.13484	12.0385	3.90584	2.34667	3.0374	4.48836	3.0374	3.0374	0.564086
2008	Nigeria	22.2961	.	0.805361	2.72141	7.79349	3.02049	2.48834	-5.19692	5.27319	-5.20473	-5.19692	0.485655
2009	Nigeria	22.2971	.	0.782276	.	.	.	.	.	.	.	.	.
2010	Nigeria	22.3229	.	0.854846	0.873898	11.114	4.19796	1.54441	4.13704	4.44213	4.137	4.82966	1.74106
2011	Nigeria	22.3638	.	0.891874	.	8.09835	2.92765	3.8396	0.116436	5.43673	0.115594	0.116436	0.553168
2012	Nigeria	22.4076	3.27419	1.04032	.	8.76749	3.25882	3.40547	2.48009	7.06448	2.48009	2.48009	4.44687
2013	Nigeria	22.4482	3.1616	0.970304	1.50411	14.1105	3.15715	2.34984	2.55089	4.38098	2.5439	2.55089	0.832817
2014	Nigeria	22.4901	3.01277	0.844714	1.84098	12.8968	3.45252	0.55984	3.08543	4.54743	3.07951	3.08543	.
2015	Nigeria	22.5425	2.87165	0.773468	1.34481	14.5271	2.86568	1.34481	2.48169	4.37741	2.47414	2.49878	0.414782
2016	Nigeria	22.555	2.94531	0.748885	2.02783	9.09415	2.97435	1.94477	2.48201	4.77813	2.47933	2.76374	0.495391
2017	Nigeria	22.6158	2.97942	0.787269	2.75652	7.16255	3.07861	1.5802	3.00274	2.18637	2.99984	3.00274	1.86581
2018	Nigeria	22.6624	2.88248	0.929631	1.60032	13.1316	3.5065	1.04371	3.06197	6.75663	3.06064	.	0.336688
2019	Nigeria	22.6933	2.82106	0.982799	1.97289	13.3043	3.29071	0.334541	2.80057	4.59917	2.79407	2.80057	.
2020	Nigeria	22.6897	.	0.959267	2.4072	10.8979	3.79641	0.426653	3.50238	4.36436	3.50106	3.50238	-0.195079
2021	Nigeria	22.6971	.	0.893062	1.75658	12.8387	3.34241	.	3.03596	4.63388	3.03351	3.03596	.
2022	Nigeria	22.7589	.	1.02963	1.59416	12.8364	3.25355	2.07356	2.96475	5.40165	2.95097	2.96475	0.655887
1998	Rwanda	22.5253	.	1.35151	-0.45865	12.6513	4.40152	0.354004	4.06972	4.5901	4.06178	4.06972	1.24758
1999	Rwanda	22.5511	.	1.35866	1.60854	13.5542	2.90988	1.11628	2.56196	4.57554	2.55904	2.56196	0.578324
2000	Rwanda	22.63	.	1.26687	.	12.0666	3.24154	0.911273	2.60836	4.89676	2.5932	2.60836	0.803639
2001	Rwanda	22.6629	1.79307	1.33349	1.74047	13.09	2.58919	.	1.80649	4.8282	1.79904	1.80649	0.377305
2002	Rwanda	22.6789	1.8887	1.21277	1.49655	13.2899	3.07885	0.560848	2.54984	4.75174	2.53164	2.54984	0.331919
2003	Rwanda	22.7365	1.54008	1.10555	2.13794	12.9217	2.43792	1.01931	1.65756	5.78673	1.65338	1.65756	0.801627
2004	Rwanda	22.7789	1.45113	1.07739	.	14.4237	3.22232	.	2.18365	5.14944	2.17958	2.18365	-0.152054
2005	Rwanda	22.7965	1.17322	1.18247	2.37586	13.7535	3.21176	1.05665	2.66149	4.51539	2.65778	2.66149	.
2006	Rwanda	22.844	0.736229	1.22713	.	15.9805	2.65328	.	1.92617	4.99891	1.9231	1.92617	-0.381936
2007	Rwanda	22.8997	0.954468	1.18513	.	.	4.91238	.	.	.	2.74413	3.52597	3.39687
2008	Rwanda	22.9521	0.808489	1.14869	1.35098	10.5889	3.2278	1.87687	3.03725	4.75232	3.03573	3.03725	0.419257
2009	Rwanda	22.9848	0.865034	1.03832	2.35918	9.09712	.	1.58964	.	4.29917	.	.	.
2010	Rwanda	23.0276	1.09925	1.11019	1.72965	15.3347	3.21613	.	2.7089	5.17116	2.707	2.7089	0.378819
2011	Rwanda	23.0676	1.11518	1.12788	1.05528	10.0553	3.58745	1.78055	2.30068	4.60517	2.28008	2.30068	0.85919
2012	Rwanda	23.1019	1.07041	1.11674	1.98959	8.41676	3.08889	3.98922	2.72735	4.60517	2.67714	2.72735	0.903495
2013	Rwanda	23.135	1.43171	1.04534	1.37262	15.4707	3.08247	1.46542	1.99359	4.84272	1.97275	1.99359	0.7607
2014	Rwanda	23.1725	1.59295	1.05324	1.18047	12.6258	3.44409	.	2.5428	4.86035	2.49652	2.5428	.
2015	Rwanda	23.2088	1.79374	1.07146	1.33443	11.6833	3.63213	1.99301	3.344	4.38638	3.34147	3.344	1.26188
2016	Rwanda	23.2467	2.00484	1.04544	0.583626	9.30685	3.63553	2.33019	2.99309	4.70302	2.98186	2.99309	-0.166405
2017	Rwanda	23.2853	2.27421	1.02206	2.16186	6.57596	3.04701	1.55081	2.46986	4.52899	2.45385	2.46986	0.125943
2018	Rwanda	23.3246	2.47016	0.987226	0.833073	13.966	3.0537	1.69604	2.40544	5.04678	2.40152	2.40544	1.22154
2019	Rwanda	23.3531	2.57962	0.95514	1.68831	12.1153	2.88111	3.29755	2.14676	3.94873	2.14676	2.14676	1.20663
2020	Rwanda	23.1959	2.75166	0.797589	0.830763	12.8601	3.30406	-0.426742	3.04012	5.12265	3.03651	3.04012	.
2021	Rwanda	23.2294	2.89145	0.842656	1.4233	10.9686	3.20617	1.5014	2.9094	4.7316	2.89805	2.9094	0.58038
2022	Rwanda	23.3144	2.69624	0.962453	1.21206	12.6108	4.5734	1.41933	4.65295	4.51341	4.65252	4.65295	1.22714
1998	Sao Tome and Princip	22.2546	.	.	1.88273	9.92832	3.73295	0.955987	3.26809	4.25167	3.25825	3.26809	0.762622
1999	Sao Tome and Princip	22.3663	.	.	1.72539	10.883	4.07288	1.39619	3.92514	4.48812	3.92446	.	1.54334
2000	Sao Tome and Princip	22.3739	.	.	1.67056	12.5089	2.82591	.	2.34762	4.58699	2.339	2.34762	.
2001	Sao Tome and Princip	22.4948	2.79904	.	1.89782	13.0469	3.23664	1.60236	2.44523	4.84175	2.44447	2.44523	1.10875
2002	Sao Tome and Princip	22.5871	3.23165	.	1.55178	13.0293	2.88929	0.989716	2.78593	4.42674	2.77418	2.78593	0.764969
2003	Sao Tome and Princip	22.6568	3.61945	.	1.6331	10.1515	3.74882	1.97443	3.59253	5.04582	3.5596	3.59253	0.575491
2004	Sao Tome and Princip	22.7356	3.88288	.	0.880616	13.4405	3.3969	0.170696	3.2702	4.62044	3.26797	3.2702	.
2005	Sao Tome and Princip	22.7969	3.05316	.	0.226127	12.0874	4.0684	1.73023	3.06141	4.54325	3.06141	3.06141	0.598123
2006	Sao Tome and Princip	22.8913	2.94424	.	3.04828	8.0264	2.86338	1.94006	-5.34555	5.34046	-5.35706	-5.34555	0.481684
2007	Sao Tome and Princip	22.9651	2.85473	.	.	15.9853	.	.	.	4.11138	.	.	.
2008	Sao Tome and Princip	23.0316	2.88299	.	0.910461	11.1818	4.17409	1.76543	4.11999	4.49892	4.11995	4.84442	1.65643
2009	Sao Tome and Princip	23.0892	2.54616	.	2.57488	8.49586	2.47722	3.59765	0.1256	5.74798	0.05401	0.1256	0.839442
2010	Sao Tome and Princip	23.1538	2.44932	.	0.670464	9.07413	3.0517	3.59535	2.35307	7.37512	2.35307	2.35307	4.28188
2011	Sao Tome and Princip	23.2227	2.82708	.	1.91421	14.2383	3.09426	2.26863	2.52871	4.47325	2.52258	2.52871	0.768114
2012	Sao Tome and Princip	23.2997	3.1211	.	1.76203	12.9445	3.53573	0.520742	3.30496	4.56412	3.301	3.30496	.
2013	Sao Tome and Princip	23.3633	2.92612	.	1.27729	14.5689	2.88963	1.27729	2.47705	4.41265	2.47327	2.50358	0.443616
2014	Sao Tome and Princip	23.4375	2.74428	.	1.62082	9.20363	3.02105	2.27534	2.45787	4.87099	2.4546	2.76108	0.762173
2015	Sao Tome and Princip	23.5088	2.92353	.	1.16213	7.25019	3.01384	2.09077	2.93023	2.26418	2.92925	2.93023	2.1024
2016	Sao Tome and Princip	23.5547	3.11654	.	1.5733	13.1769	3.57447	1.27001	2.99128	6.79162	2.99005	.	0.584672
2017	Sao Tome and Princip	23.5808	3.57228	.	1.84966	13.3341	3.40004	.	2.81763	4.59669	2.81136	2.81763	.
2018	Sao Tome and Princip	23.615	3.80183	.	1.73955	11.0257	3.69423	2.26218	3.48381	4.45607	3.48271	3.48381	-0.291029
2019	Sao Tome and Princip	23.6379	4.00463	.	1.46484	12.845	3.4108	.	3.15298	4.62766	3.15098	3.15298	.
2020	Sao Tome and Princip	23.6257	4.16434	.	1.44472	12.8961	3.2754	1.66877	2.95976	5.45334	2.94466	2.95976	0.814034
2021	Sao Tome and Princip	23.6492	3.80557	.	-0.361448	12.6459	4.46731	.	4.0544	4.5891	4.04642	4.0544	1.24756
2022	Sao Tome and Princip	23.6918	3.99415	.	1.74394	13.5994	2.95868	0.700228	2.61943	4.59548	2.61683	2.61943	0.794542
1998	Sao Tome and Princip	22.38	.	0.882269	-2.51244	12.1806	3.26445	2.47602	2.54874	5.00914	2.53288	2.54874	0.64712
1999	Sao Tome and Princip	22.4131	.	0.879505	1.93152	13.1274	2.7509	-0.437288	2.05432	4.83463	2.04853	2.05432	0.707385
2000	Sao Tome and Princip	22.4475	.	0.825983	0.745103	13.2975	3.12754	-0.18027	2.61219	4.76006	2.5996	2.61219	0.426935
2001	Sao Tome and Princip	22.4592	1.12063	0.855267	2.24816	12.9876	2.47436	-0.0063897	1.74362	5.79662	1.7379	1.74362	1.00742
2002	Sao Tome and Princip	22.5059	0.562792	0.909292	1.89403	14.3973	3.35281	.	2.41232	5.08261	2.40852	2.41232	0.0389623
2003	Sao Tome and Princip	22.5475	1.15098	0.956097	2.23773	13.8631	3.21163	1.48327	2.68721	4.55852	2.68249	2.68721	.
2004	Sao Tome and Princip	22.6632	0.865358	0.83737	-0.879317	15.9315	2.48935	.	2.09291	4.98609	2.08997	2.09291	-0.102564
2005	Sao Tome and Princip	22.6882	0.906247	0.815973	.	.	5.17496	.	.	.	2.94436	3.97483	3.3889
2006	Sao Tome and Princip	22.7565	0.755532	0.882177	-0.0798763	10.6604	3.18828	1.96666	3.05227	4.82135	3.05058	3.05227	0.439891
2007	Sao Tome and Princip	22.8089	0.925804	0.983029	2.32801	9.27191	.	2.39624	.	4.40336	.	.	.
2008	Sao Tome and Princip	22.835	1.36068	1.02209	1.46209	15.335	3.15573	.	2.67702	5.16261	2.67504	2.67702	0.544555
2009	Sao Tome and Princip	22.838	1.69643	1.10997	.	10.0622	3.63703	1.65091	2.17829	4.65597	2.14886	2.17829	1.07521
2010	Sao Tome and Princip	22.8966	1.82383	0.998662	1.04951	8.63548	3.16305	3.17555	2.80366	4.8198	2.7563	2.80366	0.844999
2011	Sao Tome and Princip	22.9463	2.02356	0.931947	1.3074	15.508	3.15273	0.961607	2.29613	4.86854	2.27485	2.29613	0.736021
2012	Sao Tome and Princip	22.9956	1.81007	0.984835	-0.0360825	12.6075	3.83327	.	2.67117	4.85887	2.63292	2.67117	.
2013	Sao Tome and Princip	23.0503	1.58983	0.980735	1.61345	11.7829	3.74482	2.03275	3.5416	4.45996	3.53984	3.5416	1.29973
2014	Sao Tome and Princip	23.1094	1.82771	1.0616	0.536815	9.44493	3.52598	2.64157	2.96174	4.83436	2.94976	2.96174	-0.264896
2015	Sao Tome and Princip	23.1512	1.61905	0.97239	-0.354687	6.57051	2.949	-0.200989	2.43716	4.53714	2.42067	2.43716	0.210133
2016	Sao Tome and Princip	23.1515	1.92839	0.994251	1.20573	14.0377	3.05807	1.90684	2.45683	5.11193	2.45367	2.45683	1.23688
2017	Sao Tome and Princip	23.1412	2.19389	0.94587	1.72727	12.3325	2.80192	3.04306	2.05873	4.1391	2.05873	2.05873	0.881446
2018	Sao Tome and Princip	23.1517	1.75652	1.00075	1.95794	12.9094	3.27931	0.237948	3.0942	5.13525	3.09116	3.0942	.
2019	Sao Tome and Princip	23.1433	1.47233	0.949057	1.45274	10.8576	3.30516	.	2.97145	4.60517	2.95936	2.97145	1.03945
2020	Sao Tome and Princip	23.0588	1.40113	0.871079	1.34207	12.668	4.59817	0.773945	4.57188	4.53486	4.57149	4.57188	1.19731
2021	Sao Tome and Princip	23.0935	1.55146	0.948769	2.04155	9.98263	3.84843	0.0823823	3.40747	4.26247	3.39755	3.40747	0.962654
2022	Sao Tome and Princip	23.1664	1.77989	1.07913	1.80706	11.004	4.01011	2.10838	3.93925	4.56725	3.93868	.	1.76235
1998	Senegal	22.2466	.	0.351839	1.89343	12.5313	2.98812	.	2.36838	4.58293	2.36009	2.36838	.
1999	Senegal	22.2444	.	0.317766	1.84209	13.1273	3.12191	1.53958	2.58754	4.88732	2.58703	2.58754	1.31233
2000	Senegal	22.2322	.	0.35064	1.81924	13.1116	2.94165	1.55438	2.86953	4.47298	2.85583	2.86953	0.501887
2001	Senegal	22.3024	2.41341	0.348906	1.5905	10.2254	3.81934	1.53098	3.48872	5.09101	3.4498	3.48872	0.743327
2002	Senegal	22.3504	2.70526	0.324442	1.82842	13.4584	3.45723	.	3.30751	4.60517	3.30561	3.30751	.
2003	Senegal	22.3719	2.94801	0.318739	1.40209	12.1736	4.20257	1.8544	3.19255	4.60517	3.19255	3.19255	0.690652
2004	Senegal	22.3755	2.97746	0.336155	1.51716	8.06385	3.01543	0.585208	-5.32074	5.35826	-5.33014	-5.32074	0.532245
2005	Senegal	22.4463	2.95919	0.334028	2.01842	16.1118	.	2.22931	.	4.20024	.	.	.
2006	Senegal	22.5039	2.9234	0.319731	0.3463	11.2323	4.17804	1.68018	4.12281	4.5512	4.12278	4.85856	1.6219
2007	Senegal	22.5348	3.3388	0.322757	1.21599	8.20882	2.95141	.	0.593387	5.43736	0.536944	0.593387	1.85773
2008	Senegal	22.6093	2.64611	0.379961	1.53931	9.38511	2.86989	3.52833	2.0981	7.66828	2.0981	2.0981	4.3129
2009	Senegal	22.6288	2.88217	0.475708	1.90694	14.3311	3.11504	1.8002	2.58804	4.532	2.58222	2.58804	0.942202
2010	Senegal	22.7111	2.99673	0.499208	1.72868	12.9788	3.51172	-0.734228	3.23771	4.56891	3.23401	3.23771	.
2011	Senegal	22.7344	2.62371	0.496843	1.63048	14.6388	2.92638	1.63048	2.51352	4.46245	2.50936	2.5575	0.607034
2012	Senegal	22.8346	2.92384	0.461712	1.54714	9.27	3.04104	1.693	2.593	4.92392	2.59006	2.83838	0.612518
2013	Senegal	22.8864	2.39163	0.468355	0.395107	7.24924	3.11138	-0.470044	2.95545	2.27041	2.95425	2.95545	2.48745
2014	Senegal	22.9507	2.70071	0.452469	-0.0580831	13.1143	3.71222	.	3.17995	6.7558	3.1785	3.22843	0.443073
2015	Senegal	22.9937	2.3346	0.447274	0.575574	13.3307	3.4335	-0.160751	2.81754	4.60517	2.81192	2.81754	.
2016	Senegal	23.0495	2.67217	0.368077	.	10.993	3.88862	1.31649	3.58336	4.49269	3.5823	3.58336	-0.132625
2017	Senegal	23.0984	2.113	0.394695	1.36641	12.8313	3.57226	.	3.22039	4.60517	3.21835	3.22039	.
2018	Senegal	23.168	2.31797	0.385762	.	13.0277	3.12129	3.05959	2.79655	5.6466	2.7777	2.79655	1.64292
2019	Senegal	23.2257	2.20341	0.381128	-0.0661115	12.6602	4.50242	0.482678	4.03267	4.60517	4.02546	4.03267	1.161
2020	Senegal	23.2606	2.19892	0.370867	1.73465	13.6262	2.98484	-1.17186	2.65257	4.59857	2.64991	2.65257	0.588881
2021	Senegal	23.2744	2.16149	0.386945	1.46721	12.2455	3.24703	0.996308	2.46091	5.03586	2.44253	2.46091	0.712741
2022	Senegal	23.3831	2.2084	0.378409	1.01801	13.0343	2.76406	.	2.12256	4.74602	2.11572	2.12256	1.54945
1998	Seychelles	25.8597	.	.	0.137456	13.2821	3.27932	.	2.7614	4.75482	2.74799	2.7614	0.246222
1999	Seychelles	25.8655	.	.	1.93386	13.0089	2.50881	.	1.83825	5.78499	1.8328	1.83825	1.34355
2000	Seychelles	25.9144	.	.	-0.879012	14.1882	3.41706	.	2.72309	4.89322	2.71916	2.72309	0.534209
2001	Seychelles	25.9719	3.13284	.	1.97338	13.9534	3.26232	1.56354	2.8179	4.60517	2.81234	2.8179	.
2002	Seychelles	26.1145	3.12476	.	.	15.5712	2.73761	.	2.52783	4.76054	2.5249	2.52783	0.524945
2003	Seychelles	26.1854	3.02844	.	.	.	.	.	.	.	.	.	.
2004	Seychelles	26.2739	2.85105	.	0.800871	10.7293	3.23961	1.71291	3.01784	4.87532	3.01552	3.01784	0.637905
2005	Seychelles	26.3363	3.00517	.	2.34108	9.44672	.	2.38292	.	4.50625	.	.	.
2006	Seychelles	26.3951	2.64392	.	1.35555	15.2487	3.21474	.	2.67526	5.0691	2.67312	2.67526	0.653374
2007	Seychelles	26.459	3.10337	.	1.40071	10.1658	.	2.27422	.	4.74874	.	.	.
2008	Seychelles	26.5244	2.55911	.	0.751774	8.75727	3.24533	2.58422	2.88667	4.94425	2.84021	2.88667	0.792315
2009	Seychelles	26.6017	1.76364	.	1.3418	15.5493	3.21345	1.08933	2.46986	4.89783	2.44276	2.46986	1.20662
2010	Seychelles	26.6787	2.05496	.	1.81386	12.7554	3.90003	2.49337	2.14628	4.97311	2.09164	2.14628	.
2011	Seychelles	26.7304	2.89513	.	1.60296	11.8978	3.75699	2.2234	3.60276	4.54832	3.60135	3.60276	1.38515
2012	Seychelles	26.7719	2.84548	.	1.13914	9.5618	3.51636	2.32269	2.90546	4.93151	2.89275	2.90546	-0.227708
2013	Seychelles	26.8365	3.48088	.	.	6.5506	3.03208	-2.76918	2.54514	4.53776	2.53421	2.54514	0.176978
2014	Seychelles	26.8976	3.58307	.	1.14177	14.1057	3.11717	1.87237	2.51046	5.17494	2.50834	2.51046	1.12275
2015	Seychelles	26.9238	3.51909	.	1.02962	12.5133	2.84052	2.98642	2.2162	4.31987	2.20342	2.2162	0.840006
2016	Seychelles	26.9075	3.29006	.	1.81999	12.9663	3.28987	1.05901	3.21854	5.16368	3.21607	3.21854	.
2017	Seychelles	26.9156	3.69826	.	1.68201	10.8344	3.29905	.	3.05001	4.55604	3.03869	3.05001	0.708753
2018	Seychelles	26.9346	3.96505	.	1.30578	12.7168	4.64491	0.336137	4.60538	4.54876	4.60499	4.60538	1.07605
2019	Seychelles	26.9564	4.01039	.	2.00055	10.0917	3.9407	1.95444	3.46739	4.33068	3.45919	3.46739	1.17283
2020	Seychelles	26.9383	4.23487	.	1.45025	11.0661	4.01757	1.35185	3.98915	4.60517	3.98862	4.18397	1.31666
2021	Seychelles	26.9742	4.1673	.	1.47993	12.5583	2.96772	0.810675	2.42242	4.60517	2.41516	2.42242	.
2022	Seychelles	27.0062	4.14548	.	0.975575	13.1563	3.10758	1.0521	2.57098	4.91556	2.57009	2.57098	1.33528
1998	Sierra Leone	21.6077	.	0.212687	2.18119	13.1774	3.03377	-0.720888	3.04441	4.47783	3.03195	3.04441	0.659464
1999	Sierra Leone	21.6503	.	0.272793	0.431583	10.2666	3.89396	1.5049	3.50426	5.13506	3.45943	3.50426	0.560861
2000	Sierra Leone	21.7307	.	0.297908	1.85114	13.5035	3.56359	0.0674573	3.30706	4.61581	3.30519	3.30706	.
2001	Sierra Leone	21.8121	2.62953	0.286919	1.43379	12.1976	4.18521	-0.652518	3.22154	4.61036	3.22154	3.22154	0.533722
2002	Sierra Leone	21.936	2.56209	0.274144	.	7.98978	3.17656	2.97759	-5.23177	5.53758	-5.25596	-5.23177	0.565217
2003	Sierra Leone	21.9578	2.41247	0.259192	2.29725	16.2398	.	1.93142	.	4.26696	.	.	.
2004	Sierra Leone	22.0296	2.67856	0.300889	0.279042	11.2787	4.20919	1.71299	4.13546	4.60517	4.13539	4.84579	1.62632
2005	Sierra Leone	22.1193	2.80971	0.306927	.	8.25917	3.67543	2.87296	0.83491	5.60024	0.793306	0.83491	3.02518
2006	Sierra Leone	22.2075	3.08546	0.324337	0.647196	9.50418	2.90934	2.64067	2.09491	7.79951	2.09491	2.09491	4.49812
2007	Sierra Leone	22.2811	3.16571	0.369523	1.81818	14.4308	3.15444	2.02701	2.68195	4.60517	2.67222	2.68195	1.0019
2008	Sierra Leone	22.3869	2.22454	0.312539	1.69892	13.0288	3.62548	0.789689	3.37332	4.5907	3.37064	3.37332	.
2009	Sierra Leone	22.4475	3.12942	0.323393	1.64632	14.709	2.93619	1.64632	2.55443	4.51303	2.55067	2.62239	0.741016
2010	Sierra Leone	22.5183	2.95256	0.31386	1.07171	9.33134	3.24931	1.89601	2.75689	4.98839	2.75225	2.9839	0.612795
2011	Sierra Leone	22.5949	3.10992	0.347982	0.704903	7.25158	3.16651	-1.00125	2.90776	2.27408	2.89283	2.90776	2.38858
2012	Sierra Leone	22.6777	2.7694	0.36982	.	13.2493	3.66771	3.08073	2.99523	6.9528	2.99277	3.0492	-0.135972
2013	Sierra Leone	22.7239	2.50288	0.396318	1.20587	13.3409	3.39558	-0.380395	2.86119	4.61198	2.85619	2.86119	.
2014	Sierra Leone	22.7837	2.7505	0.418422	1.9747	11.1547	3.75908	2.47695	3.48709	4.60517	3.48598	3.48709	-0.105075
2015	Sierra Leone	22.8686	2.55942	0.451974	1.78473	12.8855	3.59903	0.957164	3.25076	4.63088	3.24891	3.25076	.
2016	Sierra Leone	22.9266	2.44659	0.465675	.	13.0151	3.18804	-0.0271899	2.84316	5.65628	2.82427	2.84316	1.90756
2017	Sierra Leone	22.9651	2.67699	0.522926	1.45412	12.7076	4.5241	0.518749	4.00923	4.62183	4.00044	4.00923	1.09133
2018	Sierra Leone	23.047	2.74189	0.525714	1.512	13.6472	2.98268	-0.412778	2.66519	4.60517	2.66255	2.66519	1.09832
2019	Sierra Leone	23.1374	2.52703	0.570433	1.55821	12.3038	3.22716	1.09196	2.51081	5.06522	2.49105	2.51081	0.651541
2020	Sierra Leone	23.1031	2.66476	0.556346	.	12.9241	2.76272	.	2.52358	4.73191	2.51779	2.52358	5.27541
2021	Sierra Leone	23.2063	2.98002	0.517689	1.2001	13.3101	3.32732	0.539405	2.78148	4.77182	2.76836	2.78148	0.571168
2022	Sierra Leone	23.2848	2.9779	0.585712	0.875218	13.0406	2.63953	1.47	2.00051	5.82756	1.9962	2.00051	1.994
1998	Somalia	.	.	.	.	14.0378	3.38068	.	2.88701	4.85756	2.88165	2.88701	1.50351
1999	Somalia	.	.	.	1.97029	13.985	3.30963	.	2.87184	4.5933	2.86616	2.87184	.
2000	Somalia	.	.	.	.	15.3761	2.65852	.	2.7045	4.69562	2.70135	2.7045	3.24857
2001	Somalia	18.7747	4.30947	.	.	.	.	.	.	.	.	.	.
2002	Somalia	18.8078	4.16178	.	0.0607283	10.8022	3.39335	1.97987	3.04691	4.94523	3.0445	3.04691	0.699536
2003	Somalia	18.8875	4.3516	.	2.24427	9.60862	.	2.34161	.	4.60517	.	.	.
2004	Somalia	18.9222	3.18129	.	0.737854	15.1977	3.19682	.	2.62677	5.02546	2.62429	2.62677	1.46896
2005	Somalia	18.9863	3.33606	.	0.664418	10.2324	.	2.05676	.	4.82404	.	.	.
2006	Somalia	19.0712	3.25953	.	1.21594	8.91331	3.26884	2.75675	2.85852	5.0905	2.80529	2.85852	0.922663
2007	Somalia	19.107	3.37664	.	2.38145	15.6813	3.17665	1.735	2.37697	4.95297	2.35812	2.37697	0.896537
2008	Somalia	19.1674	3.32687	.	1.83463	12.8502	3.86939	1.8077	2.00127	5.03229	1.94134	2.00127	.
2009	Somalia	19.1999	3.39639	.	1.4383	11.9739	3.69704	1.76638	3.57153	4.60517	3.57025	3.57153	1.38482
2010	Somalia	19.2143	3.01512	.	1.28341	9.59048	3.42619	-0.666036	2.89408	4.93664	2.87984	2.89408	-0.344395
2011	Somalia	19.2341	2.76822	.	.	6.58221	2.89555	1.94204	2.56654	4.60517	2.55087	2.56654	0.0480865
2012	Somalia	19.2631	2.93336	.	1.38458	14.2048	3.16177	2.19278	2.47551	5.26075	2.47202	2.47551	0.860176
2013	Somalia	19.313	3.4713	.	0.916291	12.6955	2.78292	3.01026	2.0806	4.50463	2.06651	2.0806	0.738887
2014	Somalia	19.3609	3.42434	.	1.76683	13.0047	3.32163	0.300936	3.27436	5.1771	3.27206	3.27436	.
2015	Somalia	19.3762	3.63433	.	0.231833	10.9268	3.24492	2.41682	3.01057	4.6623	3.00113	3.01057	0.660177
2016	Somalia	19.4267	3.70868	.	1.35131	12.7776	4.67039	0.869045	4.53801	4.57232	4.53769	4.53801	0.996634
2017	Somalia	19.467	3.78391	.	1.54692	10.2211	3.87631	2.49823	3.44189	4.44545	3.43193	3.44189	1.04557
2018	Somalia	19.5098	3.68299	.	-3.38746	11.1255	3.99933	2.07552	3.99423	4.68184	3.99372	4.22788	1.16014
2019	Somalia	19.5298	3.63039	.	1.74761	12.5932	2.97728	0.583735	2.4405	4.62294	2.43393	2.4405	.
2020	Somalia	19.5557	4.0725	.	.	13.2061	3.30977	2.25588	2.68157	5.00671	2.68083	2.68157	1.37469
2021	Somalia	19.5745	4.09495	.	1.78687	13.26	3.00994	1.61525	3.01912	4.5269	3.01015	3.01912	0.553979
2022	Somalia	19.5751	.	.	1.64419	10.3679	3.726	1.95352	3.44997	5.20322	3.40147	3.44997	0.652144
1998	South Africa	22.9708	.	0.560696	1.84941	13.5475	3.62107	-0.045364	3.32497	4.62532	3.32336	3.32497	.
1999	South Africa	23.0318	.	0.541149	1.63019	12.232	4.25183	.	3.27176	4.60835	3.27176	3.27176	0.671589
2000	South Africa	23.0699	.	0.536278	1.84794	8.08399	3.2225	1.76673	-5.1955	5.59445	-5.2143	-5.1955	0.66738
2001	South Africa	23.1121	2.4007	0.544597	1.86009	16.2942	.	1.10884	.	4.29682	.	.	.
2002	South Africa	23.1128	2.79085	0.57303	-0.408642	11.3428	4.19437	1.93905	4.11094	4.67238	4.11083	4.82318	1.51469
2003	South Africa	23.1672	2.83935	0.559346	.	.	4.18143	.	.	.	1.47485	1.48721	3.58115
2004	South Africa	23.2126	2.78537	0.573489	1.24347	9.69519	2.93611	3.02944	2.10654	7.98753	2.10654	2.10654	4.74722
2005	South Africa	23.2548	2.41994	0.551366	1.92674	14.5347	3.04986	2.01117	2.61523	4.67723	2.60709	2.61523	0.881857
2006	South Africa	23.2779	2.33992	0.574251	1.43862	13.0596	3.68651	0.376904	3.41501	4.60517	3.4128	3.41501	.
2007	South Africa	23.3057	2.56734	0.599933	1.56465	14.7691	2.94837	1.56465	2.5298	4.55973	2.52601	2.61301	0.586798
2008	South Africa	23.3421	2.49808	0.567716	1.32885	9.46403	3.02643	2.60657	2.49337	5.11549	2.48985	2.7371	0.608233
2009	South Africa	23.3693	2.87168	0.557997	-0.1043	7.25967	3.31195	0.70017	2.83899	2.29402	2.83431	2.83899	2.62805
2010	South Africa	23.4026	2.87194	0.533544	.	13.4161	3.47155	3.11859	2.78496	7.15668	2.76758	2.83325	0.306602
2011	South Africa	23.4159	2.58256	0.546216	1.73546	13.3629	3.35449	.	2.80807	4.6083	2.80447	2.80807	.
2012	South Africa	23.4551	2.41666	0.556979	1.41448	11.1474	3.77242	.	3.52495	4.57831	3.52378	3.52495	-0.0672459
2013	South Africa	23.4789	2.69163	0.558634	1.82511	12.9311	3.71604	0.348046	3.31133	4.64494	3.30951	3.31133	.
2014	South Africa	23.5393	2.57602	0.570386	-0.693145	13.1056	3.30828	2.43792	2.7385	5.76468	2.71139	2.7385	2.03396
2015	South Africa	23.601	2.75482	0.581103	1.51542	12.7533	4.52973	0.259987	4.01501	4.63472	4.00634	4.01501	1.09838
2016	South Africa	23.6627	2.39557	0.577701	1.26446	13.6639	2.99058	0.0248303	2.64357	4.61537	2.64082	2.64357	0.809514
2017	South Africa	23.7341	1.8828	0.610117	1.51012	12.3918	3.2185	1.8631	2.41725	5.12767	2.39487	2.41725	0.356145
2018	South Africa	23.7944	2.04627	0.624495	.	12.8608	2.74815	-3.56659	2.49777	4.7322	2.49054	2.49777	5.20448
2019	South Africa	23.8395	2.21401	0.654896	1.33914	13.3311	3.30386	-0.910075	2.80089	4.77584	2.78869	2.80089	0.344074
2020	South Africa	23.8528	2.19349	0.641507	1.31559	13.4009	2.53946	3.7628	1.69852	6.18572	1.69246	1.69852	1.93565
2021	South Africa	23.9162	2.63515	0.70973	.	14.0729	3.19885	2.51492	2.75903	4.97415	2.75247	2.75903	2.03232
2022	South Africa	23.9569	2.56127	0.806235	2.00293	14.0202	3.33656	.	2.95754	4.58283	2.95586	2.95754	.
1998	South Sudan	20.6266	.	1.17051	.	15.4014	2.54371	2.54493	2.64769	4.81556	2.64417	2.64769	3.53003
1999	South Sudan	20.6451	.	1.16482	.	.	.	.	.	.	.	.	.
2000	South Sudan	20.6868	.	1.04514	0.706349	10.839	3.38611	0.907504	3.04046	4.96971	3.03649	3.04046	0.837482
2001	South Sudan	20.6638	2.81497	1.17176	2.25803	9.73739	.	1.89865	.	4.6698	.	.	.
2002	South Sudan	20.6758	3.39526	1.03616	-0.749417	15.2143	2.96333	1.34033	2.33121	5.06295	2.32768	2.33121	1.09707
2003	South Sudan	20.6152	2.53616	1.08266	1.57332	10.2907	3.64503	1.36653	1.80701	4.86251	1.69435	1.80701	1.22073
2004	South Sudan	20.5862	2.32209	1.29532	2.09542	9.07056	3.23822	2.36812	2.77879	5.19195	2.71706	2.77879	0.78606
2005	South Sudan	20.6725	2.61927	1.50797	2.33214	15.8523	3.1363	2.33761	2.21	5.05152	2.17583	2.21	0.885546
2006	South Sudan	20.7624	3.26343	1.72063	1.7782	12.941	3.78196	1.78147	2.54537	5.08998	2.51258	2.54537	.
2007	South Sudan	20.8474	2.65505	1.48087	1.34494	12.0629	3.67255	2.02577	3.50106	4.67825	3.49983	3.50106	1.48319
2008	South Sudan	20.8198	2.06581	1.54633	.	9.55789	3.67372	0.162326	2.99617	4.94833	2.97933	2.99617	0.323202
2009	South Sudan	20.7947	2.21716	1.57321	0.89819	6.56088	2.99893	.	2.81854	4.57864	2.80447	2.81854	0.149232
2010	South Sudan	20.8387	2.54197	1.53454	1.36948	14.2659	3.24112	1.60172	2.54208	5.30917	2.53612	2.54208	0.74426
2011	South Sudan	20.9296	2.14398	1.43054	1.38629	12.8084	2.803	2.35867	2.01201	4.60517	1.98693	2.01201	0.652206
2012	South Sudan	20.9602	2.17929	1.59025	1.66874	13.0434	3.29313	0.659732	3.2561	5.19626	3.25393	3.2561	.
2013	South Sudan	20.9727	2.14109	1.74065	1.83586	10.977	3.32248	0.459914	3.04769	4.67801	3.03948	3.04769	0.769127
2014	South Sudan	21.0125	2.02589	1.91769	1.37067	12.8316	4.7042	0.492563	4.59496	4.58856	4.59465	4.59496	0.92826
2015	South Sudan	21.0536	2.3689	1.92997	0.9701	10.2929	3.82314	2.07669	3.19697	4.52221	3.1859	3.19697	0.590766
2016	South Sudan	21.1034	2.49534	1.97312	.	11.1922	4.04594	2.29446	3.9589	4.77642	3.95839	4.1757	1.10881
2017	South Sudan	21.1309	2.59857	2.13036	1.61051	12.6074	2.8743	-0.998921	2.43492	4.62661	2.42883	2.43492	.
2018	South Sudan	21.1673	2.4496	2.10872	-0.215812	13.2943	3.21009	2.40865	2.5535	5.11214	2.54767	2.5535	0.832554
2019	South Sudan	21.2149	2.68302	2.0494	1.36835	13.3521	2.98103	2.09698	3.02502	4.60517	3.01683	3.02502	0.436069
2020	South Sudan	21.1345	2.65447	1.7735	1.41415	10.4317	3.64351	1.40629	3.38231	5.24322	3.33218	3.38231	0.736207
2021	South Sudan	21.1873	2.96075	1.8226	2.00249	13.5978	3.63213	-0.512633	3.38996	4.63129	3.38854	3.38996	.
2022	South Sudan	21.2735	2.85088	1.77057	1.02486	12.2915	4.33202	1.51051	.	4.65265	3.3635	.	0.758565
1998	Sudan	21.2866	.	0.155499	1.32277	8.1824	3.16745	2.19232	-5.26988	5.68022	-5.29491	-5.26988	0.475291
1999	Sudan	21.2667	.	0.145436	2.25131	16.3668	.	0.757709	.	4.31793	.	.	.
2000	Sudan	21.3311	.	0.200452	0.146649	11.4037	4.19185	1.69989	4.09586	4.72567	4.09575	4.84443	1.60427
2001	Sudan	21.2655	2.91499	0.304134	.	.	3.1779	.	.	.	0.525163	0.533607	3.18064
2002	Sudan	21.5008	2.84624	0.299607	-0.343538	9.96701	3.1552	3.5445	2.12701	8.28483	2.12701	2.12701	5.14174
2003	Sudan	21.5914	2.36969	0.346351	1.90617	14.5926	3.0356	0.982749	2.57082	4.7036	2.56391	2.57082	0.633
2004	Sudan	21.6541	2.40634	0.32257	1.38827	13.0654	3.75102	.	3.38912	4.59628	3.38664	3.38912	.
2005	Sudan	21.6968	2.85294	0.326362	1.14148	14.8104	2.99165	1.53666	2.51464	4.60517	2.51054	2.60135	0.498239
2006	Sudan	21.7387	2.26814	0.30881	1.254	9.56352	3.08937	2.31211	2.41389	5.21167	2.41072	2.70176	1.00405
2007	Sudan	21.8154	2.24223	0.283211	1.40616	7.30934	3.56861	1.1174	2.82584	2.32413	2.81889	2.82584	3.05935
2008	Sudan	21.8684	2.45874	0.255632	.	13.6164	3.42252	3.33815	2.64061	7.40484	2.62701	2.70373	0.45744
2009	Sudan	21.9	2.6016	0.303048	1.9017	13.4052	3.32977	-0.39981	2.81818	4.61498	2.81518	2.81818	.
2010	Sudan	21.9642	2.37135	0.364673	1.43225	11.1686	3.81073	-2.86125	3.54788	4.57889	3.5461	3.54788	0.144997
2011	Sudan	22.0226	2.20482	0.561753	1.88776	12.978	3.74072	0.0713592	3.30137	4.65563	3.29968	3.30137	.
2012	Sudan	22.1641	2.33022	0.677085	0.476194	13.0628	3.50247	.	2.89218	5.73576	2.86717	2.89218	2.56472
2013	Sudan	22.3554	2.59391	0.706491	1.31021	12.7956	4.49028	0.533079	3.98268	4.65161	3.97399	3.98268	1.17676
2014	Sudan	22.4	2.92271	0.797997	1.37511	13.6938	3.06348	0.640269	2.68663	4.63416	2.6843	2.68663	0.905458
2015	Sudan	22.1707	2.91638	0.662794	1.33222	12.3973	3.32508	.	2.5132	5.11535	2.49284	2.5132	0.534525
2016	Sudan	22.2322	3.13333	0.768351	0.864592	12.8994	2.68225	1.61237	2.42027	4.78113	2.4132	2.42027	2.40871
2017	Sudan	22.269	3.11064	0.823118	1.29266	13.366	3.33121	0.607408	2.75842	4.79403	2.74691	2.75842	0.512364
2018	Sudan	22.3032	3.10486	0.644787	1.76149	13.6947	2.51889	3.43394	1.75862	6.45573	1.75276	1.75862	2.18344
2019	Sudan	22.3544	2.92367	0.577965	.	14.2264	2.95941	3.10164	2.56522	5.17492	2.55892	2.56522	1.90602
2020	Sudan	22.3345	3.26886	0.606563	1.57756	14.0585	3.3983	0.51997	2.9588	4.59951	2.9573	2.9588	.
2021	Sudan	22.3747	2.81534	0.793553	.	15.3931	2.51012	2.25275	2.65241	4.90644	2.64933	2.65241	3.4947
2022	Sudan	22.4087	2.61582	1.0639	.	.	.	.	.	.	.	.	.
1998	Tanzania	26.0597	.	0.524895	0.442622	11.4461	4.19173	1.38462	4.09013	4.76483	4.09002	4.77391	1.64675
1999	Tanzania	26.0834	.	0.497978	.	.	3.15895	.	.	.	0.417492	0.42318	3.11734
2000	Tanzania	26.1246	.	0.511903	.	10.3524	3.48844	4.02491	2.23588	8.72936	2.23588	2.23588	.
2001	Tanzania	26.1512	1.32961	0.506136	1.70523	14.6441	2.9963	1.10113	2.54161	4.73323	2.53624	2.54161	0.814929
2002	Tanzania	26.1875	2.26732	0.501218	1.56761	13.0923	3.78891	-0.792066	3.32526	4.6008	3.32257	3.32526	.
2003	Tanzania	26.2166	1.31913	0.502984	1.84117	14.881	2.96616	1.49142	2.52099	4.64865	2.5172	2.61295	0.64378
2004	Tanzania	26.2611	1.29974	0.520315	1.39488	9.64395	3.13085	2.00304	2.45715	5.28316	2.45423	2.7063	1.3451
2005	Tanzania	26.3126	1.18728	0.541702	1.61141	8.43919	2.66579	5.30216	1.76306	3.4253	1.75779	1.76306	4.03397
2006	Tanzania	26.3671	1.10431	0.576373	.	13.7509	3.51728	2.95423	2.66844	7.58036	2.65724	2.73052	0.380053
2007	Tanzania	26.4193	1.21784	0.593893	1.92654	13.4388	3.32581	.	2.86851	4.611	2.86579	2.86851	.
2008	Tanzania	26.4507	1.20783	0.587935	1.10929	11.184	3.85267	-0.67809	3.58177	4.58395	3.57961	3.58177	0.244721
2009	Tanzania	26.4352	1.25342	0.493626	1.70228	13.0133	3.76542	-0.109078	3.34455	4.66455	3.34291	3.34455	.
2010	Tanzania	26.4652	1.36985	0.523145	0.594743	13.0566	3.67938	-0.160324	3.03035	5.74424	3.00884	3.03035	2.21552
2011	Tanzania	26.4964	1.38156	0.544243	1.93843	12.8595	4.49729	-0.364029	3.94427	4.65854	3.93566	3.94427	1.00784
2012	Tanzania	26.52	1.2604	0.544889	1.24561	13.7119	.	0.156809	.	4.64579	2.64315	.	.
2013	Tanzania	26.5446	1.26418	0.552362	1.1314	12.4286	3.35694	0.84494	2.46002	5.13837	2.43829	2.46002	0.598818
2014	Tanzania	26.5586	1.23926	0.55231	1.17779	12.9266	2.82671	1.04943	2.29602	4.80929	2.28891	2.29602	1.81874
2015	Tanzania	26.5718	1.14374	0.567266	0.565757	13.4059	3.32992	1.43725	2.74004	4.83526	2.728	2.74004	0.502239
2016	Tanzania	26.5784	1.25245	0.552731	1.47808	13.7631	.	1.77417	1.79236	6.51302	1.78709	1.79236	.
2017	Tanzania	26.5899	1.2425	0.549843	0.117318	14.2008	3.09251	.	2.53686	5.16166	2.53058	2.53686	1.13648
2018	Tanzania	26.6053	1.20317	0.55829	1.87461	14.1098	3.42387	0.306073	2.955	4.613	2.95363	2.955	.
2019	Tanzania	26.6079	1.21966	0.54929	.	15.2712	2.5234	.	2.72389	4.87429	2.72104	2.72389	3.54736
2020	Tanzania	26.5464	1.16222	0.497313	.	.	.	.	.	.	.	.	.
2021	Tanzania	26.5924	1.19806	0.519311	0.990347	10.9184	3.34845	0.54584	3.04005	5.01473	3.03731	3.04005	1.06009
2022	Tanzania	26.6113	1.35763	0.566372	2.12395	10.0681	.	2.55415	.	4.90752	.	.	.
1998	Togo	24.7549	.	1.49344	.	10.7201	3.56239	3.95084	2.21633	9.14793	2.21633	2.21633	.
1999	Togo	24.7855	.	2.34183	1.75786	14.693	3.00942	0.824355	2.53673	4.75578	2.5289	2.53673	.
2000	Togo	24.847	.	2.24239	1.59388	13.1164	3.78505	-4.37591	3.31757	4.60093	3.315	3.31757	.
2001	Togo	24.91	3.35289	2.22077	1.86233	14.939	3.02155	1.09862	2.54603	4.6782	2.54202	2.62504	.
2002	Togo	24.9683	3.04916	2.35963	0.36555	9.70174	3.16117	2.03254	2.52807	5.35672	2.52546	2.74895	1.33421
2003	Togo	25.0293	3.0649	2.78278	.	9.53375	2.80363	5.41785	1.65588	4.60517	1.64903	1.65588	3.17073
2004	Togo	25.0795	3.0212	3.16494	.	13.7624	3.69063	2.37612	2.54401	7.68259	2.5198	2.61919	0.34369
2005	Togo	25.1344	2.96693	3.15075	1.34776	13.4766	3.41925	1.05711	2.74323	4.63937	2.74038	2.74323	.
2006	Togo	25.1976	2.74637	3.12658	.	11.117	3.9584	1.47682	3.68207	4.62681	3.67969	3.68207	0.46108
2007	Togo	25.2534	2.96299	3.20139	0.653361	13.069	3.84684	1.88074	3.35599	4.72807	3.35445	3.35599	.
2008	Togo	25.2912	2.97373	3.44667	-1.11732	13.0892	3.83414	1.78616	3.16284	5.80219	3.14216	3.16284	2.60781
2009	Togo	25.2631	3.33954	3.50289	.	12.6202	4.76381	-1.00468	4.22619	4.66219	4.21761	4.22619	1.06611
2010	Togo	25.3009	3.1691	3.65053	-1.34733	13.6944	.	-0.348746	.	4.65282	.	.	.
2011	Togo	25.2683	3.30059	0.158369	-0.105361	12.4318	3.43694	0.684187	2.45992	5.15799	2.43553	2.45992	0.514351
2012	Togo	25.0819	3.62112	0.102195	.	12.8227	3.06053	.	2.31001	4.75319	2.30239	2.31001	1.76692
2013	Togo	25.1013	3.53528	0.134576	.	13.3917	3.44651	-0.400973	2.7071	4.84193	2.68714	2.7071	0.267328
2014	Togo	25.1468	3.64749	0.178979	0.551251	13.7863	.	1.36137	2.00827	6.55129	2.00306	2.00827	.
2015	Togo	25.1657	3.64379	0.183783	.	13.9619	3.44006	.	2.74447	5.01084	2.73806	2.74447	1.14304
2016	Togo	25.1998	3.61107	0.206934	0.552517	14.1172	3.58289	0.426573	3.02473	4.6282	3.02344	3.02473	.
2017	Togo	25.2069	3.85133	0.2496	.	15.0875	2.62681	.	2.55497	4.76705	2.55061	2.55497	3.11317
2018	Togo	25.1797	4.53584	0.282545	.	.	.	.	.	.	.	.	.
2019	Togo	25.1577	4.34846	0.323774	.	10.9251	3.47604	1.17153	3.08039	5.04649	3.07747	3.08039	0.858653
2020	Togo	25.1207	4.55198	0.317412	1.80163	10.268	.	2.90442	.	5.07519	.	.	.
2021	Togo	25.1019	4.50264	0.324038	.	15.1623	.	.	.	5.05139	.	.	.
2022	Togo	25.0923	4.25755	0.345428	-0.525115	10.4984	3.96915	0.783335	2.09829	5.01201	2.02616	2.09829	0.907713
1998	Uganda	23.5486	.	0.2462	-0.665646	9.40751	3.42808	2.23704	2.56944	5.46335	2.49209	2.56944	1.00717
1999	Uganda	23.5961	.	0.262228	1.59336	16.1447	3.27747	1.54627	2.29858	5.25547	2.27186	2.29858	0.919105
2000	Uganda	23.6403	.	0.275588	.	12.921	3.88042	-2.2777	2.7855	5.10739	2.75155	2.7855	.
2001	Uganda	23.6992	3.02823	0.29861	.	12.2362	3.7185	1.59916	3.47041	4.80971	3.46944	3.47041	1.60913
2002	Uganda	23.7678	2.86701	0.302944	.	9.62237	3.73686	2.04994	3.08119	5.15727	3.067	3.08119	.
2003	Uganda	23.8324	2.78335	0.348421	.	6.3928	3.08486	.	2.64045	4.51321	2.62596	2.64045	0.667513
2004	Uganda	23.9047	2.94017	0.351526	.	14.376	3.34065	1.4612	2.7982	5.49428	2.79312	2.7982	0.620896
2005	Uganda	23.9768	2.88856	0.402967	-0.223146	13.0527	2.83657	2.204	2.03684	4.82584	2.00701	2.03684	1.24101
2006	Uganda	24.0401	2.74347	0.382737	.	13.0682	3.45005	-0.630473	3.25759	5.23516	3.2554	3.25759	.
2007	Uganda	24.1056	3.08679	0.415311	.	11.1315	.	1.86266	.	4.83688	.	.	.
2008	Uganda	24.1609	2.8974	0.411495	.	12.7786	5.05463	0.945088	4.51977	4.62591	4.51949	4.51977	0.897132
2009	Uganda	24.2123	3.15921	0.393858	.	10.3646	4.07797	1.15426	3.17261	4.63639	3.15136	3.17261	0.723562
2010	Uganda	24.2737	3.13056	0.410927	.	11.1563	4.27025	1.53289	4.10502	4.87424	4.10408	4.28727	1.24918
2011	Uganda	24.3476	3.15853	0.453535	1.26713	12.6919	2.95312	0.150985	2.45961	4.66169	2.45476	2.45961	.
2012	Uganda	24.3916	3.09298	0.458208	.	13.515	3.2277	2.0604	2.49583	5.38389	2.41842	2.49583	1.08783
2013	Uganda	24.4572	3.06751	0.450004	.	13.5006	3.26709	1.90565	3.22112	4.688	3.21581	3.22112	0.439454
2014	Uganda	24.5224	3.10097	0.444105	0.965027	10.7515	3.49498	2.2266	2.9903	5.52403	2.93603	2.9903	0.723842
2015	Uganda	24.5822	3.12928	0.407577	0.294216	13.6636	3.81302	0.471711	3.37782	4.65941	3.37672	3.37782	.
2016	Uganda	24.6486	2.99769	0.361693	.	12.2632	4.7768	.	.	4.64769	3.85936	.	0.920501
2017	Uganda	24.7137	3.11378	0.31601	.	8.48682	3.38517	2.39013	-5.12285	5.98914	-5.13592	-5.12285	0.527628
2018	Uganda	24.7673	2.95237	0.327979	.	16.4784	.	1.11847	.	4.49697	.	.	.
2019	Uganda	24.8237	2.82098	0.331495	.	11.4584	4.30365	1.66005	4.12529	4.86119	4.12512	4.69091	1.5149
2020	Uganda	24.8434	2.6215	0.298867	.	.	3.27422	.	.	.	0.651436	0.654928	1.95325
2021	Uganda	24.8857	2.81945	0.308294	.	11.424	3.46209	4.75059	2.06571	9.91643	2.06571	2.06571	.
2022	Uganda	24.9303	2.72029	0.347154	0.689121	14.745	2.98266	1.85989	2.52053	4.81803	2.51423	2.52053	.
1998	Zambia	21.9573	.	0.643606	0.771166	13.1429	3.84427	1.07949	3.29189	4.62994	3.28937	3.29189	.
1999	Zambia	21.9818	.	0.591732	1.08225	14.9616	3.12375	1.00118	2.57118	4.70506	2.56699	2.65468	.
2000	Zambia	21.974	.	0.568758	.	9.77294	3.44211	2.62057	2.50907	5.4855	2.50687	2.72039	1.54824
2001	Zambia	21.9822	2.04936	0.567395	.	11.385	2.69945	6.40514	1.68919	6.55812	1.67969	1.68919	4.56183
2002	Zambia	22.0197	2.60138	0.590907	0.181663	14.0707	3.25281	3.65903	2.25819	8.01062	2.22783	2.34284	0.172974
2003	Zambia	22.0848	2.62391	0.634475	1.96787	13.5342	3.48824	0.481639	2.74638	4.65543	2.74407	2.74638	.
2004	Zambia	22.0749	2.45573	0.616409	2.47404	11.293	3.81502	2.12225	3.54259	4.707	3.53988	3.54259	0.571398
2005	Zambia	22.0271	2.01176	0.613153	1.93699	13.108	3.9372	.	3.38657	4.72646	3.38505	3.38657	.
2006	Zambia	22.0533	2.19362	0.563846	1.1314	13.1747	3.90704	2.14203	3.55885	5.88393	3.54588	3.55885	1.64645
2007	Zambia	22.0415	2.07114	0.582454	1.72546	12.6659	4.73898	-4.69674	4.2397	4.66228	4.22797	4.2397	1.08771
2008	Zambia	22.081	2.46475	0.590521	1.20563	13.7292	.	1.05742	.	4.68121	.	.	.
2009	Zambia	22.1341	2.41555	0.602644	-0.0172275	12.4518	3.53181	1.15869	2.46765	5.18935	2.44476	2.46765	0.575442
2010	Zambia	22.191	2.662	0.639692	.	12.8485	3.13087	1.97408	2.47826	4.82272	2.47185	2.47826	2.5452
2011	Zambia	22.2476	2.76266	0.746521	0.747728	13.3942	3.5951	-2.82048	2.77802	4.84253	2.75645	2.77802	0.358941
2012	Zambia	22.3088	2.19163	0.71873	1.82457	13.9538	.	2.70641	1.97701	6.69084	1.97326	1.97701	.
2013	Zambia	22.3654	2.0039	0.791769	0.0149585	14.1582	3.29133	3.14805	2.63208	5.22022	2.62627	2.63208	1.57059
2014	Zambia	22.4202	2.10498	0.693231	1.94591	14.1865	3.66079	0.978326	3.05795	4.65446	3.05701	3.05795	.
2015	Zambia	22.4734	1.97635	0.691281	-1.33388	15.2282	2.45601	2.86584	2.35613	4.92886	2.35157	2.35613	3.46188
2016	Zambia	22.5147	2.12141	0.675306	.	.	.	.	.	.	.	.	.
2017	Zambia	22.554	1.57817	0.599453	2.36869	11.0046	3.38951	.	3.02701	5.03425	3.02371	3.02701	0.921621
2018	Zambia	22.6008	1.8767	0.591053	1.73016	10.4938	.	3.08022	.	5.2721	.	.	.
2019	Zambia	22.6489	1.88128	0.581638	0.423187	15.3818	.	3.22984	.	5.27674	.	.	.
2020	Zambia	22.6703	2.20552	0.588592	1.45056	10.5905	4.04855	2.06012	2.18842	5.08755	2.12892	2.18842	0.582236
2021	Zambia	22.7285	1.785	0.58984	1.62462	9.55122	3.45741	2.49371	2.56913	5.57762	2.48697	2.56913	0.93406
2022	Zambia	22.785	1.698	0.571632	1.36098	16.2674	3.21347	2.44235	2.22168	5.36432	2.18869	2.22168	.
1998	Zimbabwe	23.118	.	0.275788	1.335	12.9966	3.97254	1.8275	2.73912	5.16772	2.7096	2.73912	.
1999	Zimbabwe	23.1955	.	0.289892	2.0269	12.3323	3.66327	1.46574	3.43795	4.8521	3.43707	3.43795	1.50555
2000	Zimbabwe	23.2264	.	0.266403	0.616632	9.63002	.	-2.00175	3.18491	5.15862	3.11853	3.18491	.
2001	Zimbabwe	23.2769	3.11216	0.285048	1.60678	6.51569	.	2.29713	2.55836	4.60802	2.54261	2.55836	.
2002	Zimbabwe	23.3607	2.92655	0.292276	1.74739	14.4719	3.32436	1.89322	2.8683	5.55857	2.86416	2.8683	0.549283
2003	Zimbabwe	23.4234	2.64277	0.278189	1.01211	13.1434	2.98243	2.23888	2.091	4.91552	2.05977	2.091	.
2004	Zimbabwe	23.4892	3.02271	0.281631	1.116	13.0998	3.69746	1.21164	3.34226	5.2682	3.34072	3.34226	.
2005	Zimbabwe	23.5506	3.11464	0.300208	-0.297442	11.1854	.	2.01021	.	4.90887	.	.	.
2006	Zimbabwe	23.6531	2.8689	0.312631	1.22489	12.8429	5.07486	1.14969	4.4594	4.65699	4.45908	4.4594	0.763261
2007	Zimbabwe	23.7338	2.71894	0.331532	0.866021	10.4042	4.02859	1.51525	3.13639	4.6809	3.1114	3.13639	0.87651
2008	Zimbabwe	23.8173	2.75236	0.423705	1.25978	11.1941	4.28151	0.678473	4.06127	4.89376	4.0602	4.22837	1.18112
2009	Zimbabwe	23.8831	2.86289	0.42051	0.324686	12.6993	3.00151	1.1374	2.56686	4.6924	2.56311	2.56686	.
2010	Zimbabwe	23.938	2.8103	0.379702	1.29396	13.6232	3.22849	2.3156	2.59894	5.48039	2.50123	2.59894	1.01128
2011	Zimbabwe	24.0278	2.64821	0.387012	2.38654	13.607	.	1.00242	3.2347	4.71488	3.23001	3.2347	.
2012	Zimbabwe	24.0654	2.9008	0.404869	0.641485	10.8005	.	1.64178	2.87289	5.57439	2.81416	2.87289	.
2013	Zimbabwe	24.1006	3.02512	0.402709	1.87789	13.7166	3.87623	0.488379	3.39616	4.67557	3.39524	3.39616	.
2014	Zimbabwe	24.1505	3.1629	0.367367	1.69135	12.2984	4.68125	.	.	4.63812	3.68886	.	0.681142
2015	Zimbabwe	24.201	2.89982	0.376893	1.41213	8.5694	3.47945	1.90084	-4.94373	6.05391	-4.94905	-4.94373	0.376628
2016	Zimbabwe	24.2477	3.15388	0.342378	1.19623	16.5244	.	1.52358	.	4.54183	.	.	.
2017	Zimbabwe	24.2786	3.51565	0.377336	1.54821	11.5573	4.25025	1.87182	4.05889	4.92416	4.05856	4.53449	1.63214
2018	Zimbabwe	24.3397	3.14643	0.386368	.	.	3.53227	.	.	.	0.991786	1.01166	.
2019	Zimbabwe	24.4021	3.33431	0.384371	.	12.5886	.	5.46178	1.89007	11.1269	1.89007	1.89007	.
2020	Zimbabwe	24.4312	3.10998	0.37243	1.46358	14.7838	3.05806	0.983689	2.56323	4.84442	2.55804	2.56323	.
2021	Zimbabwe	24.4659	3.09637	0.399149	1.79035	13.2023	3.87704	0.922978	3.27796	4.65479	3.27579	3.27796	.
2022	Zimbabwe	24.5108	2.86904	0.336341	1.26316	14.9894	3.11299	0.934178	2.59009	4.73019	2.58598	2.69375	.
